# Supplementary material for: Meta-regression of genome-wide association studies to estimate age-varying genetic effects
Source: Eur J Epidemiol. 2024 Jan 6;39(3):257–70. doi: 10.1007/s10654-023-01086-1 (PMC10995067; doi:10.1007/s10654-023-01086-1)
Supplement: Supplementary file 1 — Supplementary file1 (XLSX 345 kb) [file 10654_2023_1086_MOESM1_ESM.xlsx]

## Sheet: Title page
	Meta-regression of Genome-Wide Association Studies to estimate age-varying genetic effects
	Online resource 1
	Panagiota Pagoni1,2, Julian P. T. Higgins1,2,3, Deborah A. Lawlor1,2, Evie Stergiakouli1,2, Nicole M. Warrington1,4,5,6, Tim T. Morris†7, Kate Tilling†1,2
	1 MRC Integrative Epidemiology Unit at the University of Bristol, Bristol, UK
	2 Population Health Sciences, Bristol Medical School, University of Bristol, Bristol, UK
	3 National Institute for Health Research Bristol Biomedical Research Centre, University of Bristol, Bristol, UK
	4 Institute for Molecular Bioscience, University of Queensland, Brisbane, QLD Australia
	5 Frazer Institute, University of Queensland, Brisbane, QLD Australia
	6 K.G. Jebsen Center for Genetic Epidemiology, Department of Public Health and Nursing, NTNU, Norwegian University of Science and Technology, Trondheim, Norway
	7 Centre for Longitudinal Studies, Social Research Institute, University College London, London, United Kingdom
	† Joint last authors
	Correspondence to Panagiota Pagoni, MRC Integrative Epidemiology Unit at the University of Bristol, Oakfield House, Oakfield Grove, Bristol, United Kingdom, BS8 2BN, email: panagiota.pagoni@bristol.ac.uk

## Sheet: Contents
	LIST OF TABLES
	Table S1. Participants’ age range within each study , as simulated for each age overlap in “Base case” scenario.
	Table S2. Association of each additional minor allele (A) at rs9939609 and BMI, as extracted from Sovio et al, (2011)
	Table S3. Simulation results for the main genetic effect (βSNP) for the "Base case" scenario.
	Table S4. Simulation results for the linear age dependent genetic effect (βSNP×Age) for the "Base case" scenario.
	Table S5. Simulation results for the nonlinear age dependent genetic effect (βSNP×Age2) for the "Base case" scenario.
	Table S6. Simulation results for the main genetic effect (βSNP) when there is greater measurement error (εij ~ N(0,32)).
	Table S7. Simulation results for the linear age dependent genetic effect (βSNP×Age) when there is greater measurement error (εij ~ N(0,32)).
	Table S8. Simulation results for the nonlinear age dependent genetic effect (βSNP×Age2) when there is greater measurement error (εij ~ N(0,32)).
	Table S9. Simulation results for the main genetic effect (βSNP), when N = 10,000
	Table S10. Simulation results for the linear age dependent genetic effect (βSNP×Age), when N = 10,000
	Table S11. Simulation results for the nonlinear age dependent genetic effect (βSNP×Age2), when N = 10,000
	Table S12. Simulation results for the main genetic effect (βSNP) when there is greater between study error (uij ~ N(0,32)).
	Table S13. Simulation results for the linear age dependent genetic effect (βSNP×Age) when there is greater between study error (uij ~ N(0,32)).
	Table S14. Simulation results for the nonlinear age dependent genetic effect (βSNP×Age2) when there is greater between study error (uij ~ N(0,32)).
	Table S15. Simulation results for the main genetic effect (βSNP) when number of studies is 10.
	Table S16. Simulation results for the linear age dependent genetic effect (βSNP×Age) when number of studies is 10.
	Table S17. Simulation results for the nonlinear age dependent genetic effect (βSNP×Age2) when number of studies is 10.
	Table S18. Simulation results for the main genetic effect (βSNP) when number of studies is 20.
	Table S19. Simulation results for the linear age dependent genetic effect (βSNP×Age) when number of studies is 20.
	Table S20. Simulation results for the nonlinear age dependent genetic effect (βSNP×Age2) when number of studies is 20.
	Table S21. Simulation results for the main genetic effect (βSNP) when number of studies is 60.
	Table S22. Simulation results for the linear age dependent genetic effect (βSNP×Age) when number of studies is 60.
	Table S23. Simulation results for the nonlinear age dependent genetic effect (βSNP×Age2) when number of studies is 60.
	Table S24. Simulation results for the main genetic effect (βSNP) when number of studies is 80.
	Table S25. Simulation results for the linear age dependent genetic effect (βSNP×Age) when number of studies is 80.
	Table S26. Simulation results for the nonlinear age dependent genetic effect (βSNP×Age2) when number of studies is 80.
	Table S27. Participants’ age range within each study as simulated for the set of simulations where standard deviation of age differs between studies.
	Table S28. Simulation results for the main genetic effect (βSNP) for the set of simulations where standard deviation of age differs between studies.
	Table S29. Simulation results for the linear age dependent genetic effect (βSNP×Age) for the set of simulations where standard deviation of age differs between studies.
	Table S30. Simulation results for the nonlinear age dependent genetic effect (βSNP×Age2) for the set of simulations where standard deviation of age differs between studies.
	Tablse S31.Simulation results for the main genetic effect (βSNP) for the set of simulations where meta-regression models were adjusted for age centred to mean age of all studies.
	Table S32. Simulation results for the linear age dependent genetic effect (βSNP×Age) for the set of simulations where meta-regression models were adjusted for age centred to mean age of all studies.
	Table S33. Simulation results for the nonlinear age dependent genetic effect (βSNP×Age2) for the set of simulations where meta-regression models were adjusted for age centred to mean age of all studies.
	Table S34. Association of each additional minor allele (A) at rs9939609 and BMI, as obtained from fixed-effect meta-analysis and random-effects meta-regression with a cubic term of age

## Sheet: Table S1
		Table S1. Participants’ age range within each study , as simulated for each age overlap in “Base case” scenario.
		Age overlaps between studies
			0	0.25	0.5	0.75	1
		Study 1 to 4	[10 – 14]	[10 – 14]	[10 – 14]	[10 – 14]	[10 – 14]
		Study 5 to 8	[15 – 19]	[13 – 19]	[12 – 19]	[11 – 19]	[10 – 19]
		Study 8 to 12	[20 – 24]	[18 – 24]	[16 – 24]	[15 – 24]	[10 – 24]
		Study 13 to 16	[25 – 29]	[23 – 29]	[20 – 29]	[17 – 29]	[10 – 29]
		Study 17 to 20	[30 – 34]	[28 – 34]	[24 – 34]	[20 – 34]	[10 – 34]
		Study 21 to 24	[35 – 39]	[33 – 39]	[29 – 39]	[23 – 39]	[10 – 39]
		Study 25 to 28	[40 – 44]	[38 – 44]	[34 – 44]	[27 – 44]	[10 – 44]
		Study 29 to 32	[45 – 49]	[43 – 49]	[39 – 49]	[31 – 49]	[10 – 49]
		Study 33 to 36	[50 – 54]	[48 – 54]	[44 – 54]	[35 – 54]	[10 – 54]
		Study 37 to 40	[55 – 59]	[53 – 59]	[49 – 59]	[39 – 59]	[10 – 59]

## Sheet: Table S2
	Table S2. Association of each additional minor allele (A) at rs9939609 and BMI, as extracted from Sovio et al, (2011)1
	Cohort	N	Mean age (SD)	Per allele difference	95% CI
	ALSPAC	6512	0.15 (0.03)	-0.002	(-0.005 , 0.002)
	ALSPAC	6402	0.80 (0.11)	-0.004	(-0.007 , -0.001)
	ALSPAC	4622	1.72 (0.20)	-0.003	(-0.006 , 0.001)
	ALSPAC	735	2.59 (0.02)	-0.005	(-0.013 , 0.003)
	ALSPAC	4794	3.72 (0.19)	0	(-0.004 , 0.003)
	ALSPAC	679	5.17 (0.06)	-0.002	(-0.011 , 0.007)
	ALSPAC	5549	7.83 (0.47)	0.01	(0.006 , 0.014)
	ALSPAC	5159	9.94 (0.33)	0.021	(0.016 , 0.027)
	ALSPAC	4635	11.75 (0.22)	0.019	(0.012 , 0.026)
	BCG	567	0.24 (0.03)	-0.005	(-0.015 , 0.005)
	BCG	566	1.00 (0.04)	-0.01	(-0.020 , -0.001)
	BCG	548	1.99 (0.13)	-0.013	(-0.023 , -0.003)
	BCG	548	3.01 (0.11)	-0.007	(-0.016 , 0.003)
	BCG	547	4.01 (0.13)	-0.005	(-0.015 , 0.004)
	BCG	560	5.00 (0.08)	-0.006	(-0.016 , 0.003)
	GENR	2545	0.16 (0.08)	-0.001	(-0.005 , 0.004)
	GENR	2760	0.94 (0.12)	0	(-0.004 , 0.004)
	GENR	2395	2.02 (0.20)	0.001	(-0.004 , 0.005)
	GENR	787	2.60 (0.08)	0.002	(-0.002 , 0.007)
	NFBC1966	2954	0.26 (0.08)	-0.007	(-0.012 , -0.003)
	NFBC1966	3461	0.99 (0.11)	-0.003	(-0.006 , 0.001)
	NFBC1966	2585	1.98 (0.16)	-0.003	(-0.008 , 0.001)
	NFBC1966	2159	3.02 (0.19)	-0.003	(-0.010 , 0.005)
	NFBC1966	2122	4.02 (0.19)	0.002	(-0.003 , 0.007)
	NFBC1966	1901	5.02 (0.20)	0.004	(-0.001 , 0.009)
	NFBC1966	2759	6.34 (0.35)	0.006	(0.001 , 0.010)
	NFBC1966	3261	7.82 (0.38)	0.007	(0.002 , 0.012)
	NFBC1966	2602	10.06 (0.42)	0.012	(0.006 , 0.018)
	NFBC1966	3389	11.88 (0.36)	0.01	(0.004 , 0.016)
	RAINE	1012	1.14 (0.09)	-0.002	(-0.009 , 0.005)
	RAINE	326	2.14 (0.12)	0	(-0.012 , 0.012)
	RAINE	733	3.09 (0.09)	0.002	(-0.006 , 0.009)
	RAINE	984	5.9 (0.18)	0.011	(0.003 , 0.019)
	RAINE	986	8.10 (0.31)	0.019	(0.008 , 0.030)
	RAINE	945	10.57 (0.14)	0.018	(0.004 , 0.033)
	UFS	569	0.25 (0.02)	-0.009	(-0.019 , 0.002)
	UFS	571	1.00 (0.07)	-0.009	(-0.018 , 0.000)
	UFS	483	1.81 (0.26)	-0.002	(-0.012 , 0.009)
	UFS	503	3.03 (1.01)	0.001	(-0.009 , 0.011)
	UFS	525	4.04 (0.10)	-0.004	(-0.014 , 0.006)
	UFS	151	5.13 (0.32)	0.013	(-0.009 , 0.036)
	UFS	500	6.02 (0.49)	0.004	(-0.009 , 0.016)
	UFS	510	7.84 (0.52)	0.001	(-0.014 , 0.015)
	UFS	510	10.51 (0.45)	0.008	(-0.010 , 0.025)
	UFS	339	12.03 (0.50)	-0.009	(-0.031 , 0.014)
	EBS	714	6.44 (0.37)	0.01	(0.000 , 0.021)
	EBS	1350	8.02 (0.59)	0.012	(0.003 , 0.021)
	CH	545	10.26 (0.33)	0.004	(-0.005 , 0.013)
	CH	811	12.01 (0.11)	0	(-0.008 , 0.008)
	1 Sovio U, Mook-Kanamori DO, Warrington NM, et al. Association between common variation at the FTO locus and changes in body mass index from infancy to late childhood: the complex nature of genetic association through growth and development. PLoS Genet 2011;7(2):e1001307 doi: 10.1371/journal.pgen.1001307

## Sheet: Table S3
	Table S3. Simulation results for the main genetic effect (βSNP) for the "Base case" scenario.
	Scenario 1
	Age overlap	Method	k	N	ε_ij	u_j	Simaluted βSNP value at age 10	βSNP	Mean SE	EmpSE	Difference between estimated βSNP and SNP effect at age 10	Difference between estimated βSNP and SNP effect at age 10 MCSE	Difference between estimated βSNP and SNP effect at age 10 (95%CI)	Coverage (%)	Coverage MCSE	Coverage (%) (95%CI)
	0	Fixed-effect MA	40	1000	~N(0,1)	~N(0,1)	1.5	1.507	8.84×10-03	0.153247	7×10-03	4.85×10-03	( -2.50×10-03 , 0.02 )	9.4%	9.23×10-03	( 7.59% , 11.21% )
	0.25	Fixed-effect MA	40	1000	~N(0,1)	~N(0,1)	1.5	1.507	8.84×10-03	0.153249	7×10-03	4.85×10-03	( -2.50×10-03 , 0.02 )	9.3%	9.18×10-03	( 7.50% , 11.10% )
	0.5	Fixed-effect MA	40	1000	~N(0,1)	~N(0,1)	1.5	1.507	8.84×10-03	0.153249	7×10-03	4.85×10-03	( -2.50×10-03 , 0.02 )	9.3%	9.18×10-03	( 7.50% , 11.10% )
	0.75	Fixed-effect MA	40	1000	~N(0,1)	~N(0,1)	1.5	1.507	8.84×10-03	0.153247	7×10-03	4.85×10-03	( -2.50×10-03 , 0.02 )	9.4%	9.23×10-03	( 7.59% , 11.21% )
	1	Fixed-effect MA	40	1000	~N(0,1)	~N(0,1)	1.5	1.507	8.84×10-03	0.153248	7×10-03	4.85×10-03	( -2.50×10-03 , 0.02 )	9.3%	9.18×10-03	( 7.50% , 11.10% )
	0	Random-effects MA	40	1000	~N(0,1)	~N(0,1)	1.5	1.50724	0.158179	0.153061	7.24×10-03	4.84×10-03	( -2.25×10-03 , 0.02 )	95%	6.89×10-03	( 93.65% , 96.35% )
	0.25	Random-effects MA	40	1000	~N(0,1)	~N(0,1)	1.5	1.50724	0.158179	0.153062	7.24×10-03	4.84×10-03	( -2.25×10-03 , 0.02 )	95%	6.89×10-03	( 93.65% , 96.35% )
	0.5	Random-effects MA	40	1000	~N(0,1)	~N(0,1)	1.5	1.50724	0.158179	0.153063	7.24×10-03	4.84×10-03	( -2.25×10-03 , 0.02 )	95%	6.89×10-03	( 93.65% , 96.35% )
	0.75	Random-effects MA	40	1000	~N(0,1)	~N(0,1)	1.5	1.50724	0.158179	0.153061	7.24×10-03	4.84×10-03	( -2.24×10-03 , 0.02 )	95%	6.89×10-03	( 93.65% , 96.35% )
	1	Random-effects MA	40	1000	~N(0,1)	~N(0,1)	1.5	1.50724	0.158179	0.153062	7.24×10-03	4.84×10-03	( -2.24×10-03 , 0.02 )	95%	6.89×10-03	( 93.65% , 96.35% )
	0	Meta-regression (linear term)	40	1000	~N(0,1)	~N(0,1)	1.5	1.50465	0.313049	0.300916	4.65×10-03	9.52×10-03	(-0.01,0.02)	95%	6.89×10-03	(93.65%,96.35%)
	0.25	Meta-regression (linear term)	40	1000	~N(0,1)	~N(0,1)	1.5	1.50472	0.306944	0.29531	4.72×10-03	9.34×10-03	(-0.01,0.02)	95.3%	6.69×10-03	(93.99%,96.61%)
	0.5	Meta-regression (linear term)	40	1000	~N(0,1)	~N(0,1)	1.5	1.50484	0.301939	0.290663	4.84×10-03	9.19×10-03	(-0.01,0.02)	95.4%	6.62×10-03	(94.1%,96.7%)
	0.75	Meta-regression (linear term)	40	1000	~N(0,1)	~N(0,1)	1.5	1.50479	0.305393	0.294024	4.79×10-03	9.3×10-03	(-0.01,0.02)	95.4%	6.62×10-03	(94.1%,96.7%)
	1	Meta-regression (linear term)	40	1000	~N(0,1)	~N(0,1)	1.5	1.50449	0.332052	0.319936	4.49×10-03	10.12×10-03	(-0.02,0.02)	95.3%	6.69×10-03	(93.99%,96.61%)
	0	Meta-regression (nonlinear term)	40	1000	~N(0,1)	~N(0,1)	1.5	1.49864	0.462942	0.45804	-1.36×10-03	14.48×10-03	(-0.03,0.03)	95%	6.89×10-03	(93.65%,96.35%)
	0.25	Meta-regression (nonlinear term)	40	1000	~N(0,1)	~N(0,1)	1.5	1.49864	0.449342	0.4446	-1.36×10-03	14.06×10-03	(-0.03,0.03)	95.2%	6.76×10-03	(93.88%,96.52%)
	0.5	Meta-regression (nonlinear term)	40	1000	~N(0,1)	~N(0,1)	1.5	1.49844	0.446412	0.441632	-1.56×10-03	13.97×10-03	(-0.03,0.03)	95.1%	6.83×10-03	(93.76%,96.44%)
	0.75	Meta-regression (nonlinear term)	40	1000	~N(0,1)	~N(0,1)	1.5	1.49763	0.460627	0.456006	-2.37×10-03	14.42×10-03	(-0.03,0.03)	94.9%	6.96×10-03	(93.54%,96.26%)
	1	Meta-regression (nonlinear term)	40	1000	~N(0,1)	~N(0,1)	1.5	1.49609	0.544137	0.539699	-3.91×10-03	17.07×10-03	(-0.04,0.03)	94.7%	7.08×10-03	(93.31%,96.09%)
	Scenario 2
	Age overlap	Method	k	N	ε_ij	u_j	Simaluted βSNP value at age 10	βSNP	Mean SE	EmpSE	Difference between estimated βSNP and SNP effect at age 10	Difference between estimated βSNP and SNP effect at age 10 MCSE	Difference between estimated βSNP and SNP effect at age 10 (95%CI)	Coverage (%)	Coverage MCSE	Coverage (%) (95%CI)
	0	Fixed-effect MA	40	1000	~N(0,1)	~N(0,1)	1.7	2.19726	8.84×10-03	0.153246	0.497261	4.85×10-03	(0.49,0.51)	0.1%	1×10-03	(0%,0.3%)
	0.25	Fixed-effect MA	40	1000	~N(0,1)	~N(0,1)	1.7	2.17924	8.84×10-03	0.153239	0.479244	4.85×10-03	(0.47,0.49)	0.1%	1×10-03	(0%,0.3%)
	0.5	Fixed-effect MA	40	1000	~N(0,1)	~N(0,1)	1.7	2.14915	8.84×10-03	0.153239	0.449154	4.85×10-03	(0.44,0.46)	0%	0×10-03	(0%,0%)
	0.75	Fixed-effect MA	40	1000	~N(0,1)	~N(0,1)	1.7	2.09984	8.85×10-03	0.153234	0.399837	4.85×10-03	(0.39,0.41)	0.3%	1.73×10-03	(0%,0.64%)
	1	Fixed-effect MA	40	1000	~N(0,1)	~N(0,1)	1.7	1.97087	8.88×10-03	0.153242	0.270868	4.85×10-03	(0.26,0.28)	2.3%	4.74×10-03	(1.37%,3.23%)
	0	Random-effects MA	40	1000	~N(0,1)	~N(0,1)	1.7	2.19724	0.164803	0.153051	0.497236	4.84×10-03	(0.49,0.51)	13.2%	10.7×10-03	(11.1%,15.3%)
	0.25	Random-effects MA	40	1000	~N(0,1)	~N(0,1)	1.7	2.17923	0.164663	0.15305	0.479235	4.84×10-03	(0.47,0.49)	15.1%	11.32×10-03	(12.88%,17.32%)
	0.5	Random-effects MA	40	1000	~N(0,1)	~N(0,1)	1.7	2.14922	0.164138	0.15305	0.449224	4.84×10-03	(0.44,0.46)	21%	12.88×10-03	(18.48%,23.52%)
	0.75	Random-effects MA	40	1000	~N(0,1)	~N(0,1)	1.7	2.10021	0.16277	0.153048	0.400211	4.84×10-03	(0.39,0.41)	30%	14.49×10-03	(27.16%,32.84%)
	1	Random-effects MA	40	1000	~N(0,1)	~N(0,1)	1.7	1.97218	0.159872	0.153051	0.272176	4.84×10-03	(0.26,0.28)	60.1%	15.49×10-03	(57.06%,63.14%)
	0	Meta-regression (linear term)	40	1000	~N(0,1)	~N(0,1)	1.7	1.70465	0.313049	0.300908	0.00465263	9.52×10-03	(-0.01,0.02)	95%	6.89×10-03	(93.65%,96.35%)
	0.25	Meta-regression (linear term)	40	1000	~N(0,1)	~N(0,1)	1.7	1.70472	0.306944	0.295297	0.00472368	9.34×10-03	(-0.01,0.02)	95.4%	6.62×10-03	(94.1%,96.7%)
	0.5	Meta-regression (linear term)	40	1000	~N(0,1)	~N(0,1)	1.7	1.70484	0.301939	0.290644	0.00484094	9.19×10-03	(-0.01,0.02)	95.4%	6.62×10-03	(94.1%,96.7%)
	0.75	Meta-regression (linear term)	40	1000	~N(0,1)	~N(0,1)	1.7	1.70479	0.305392	0.293999	0.00479322	9.3×10-03	(-0.01,0.02)	95.4%	6.62×10-03	(94.1%,96.7%)
	1	Meta-regression (linear term)	40	1000	~N(0,1)	~N(0,1)	1.7	1.70452	0.332053	0.319888	0.0045157	10.12×10-03	(-0.02,0.02)	95.4%	6.62×10-03	(94.1%,96.7%)
	0	Meta-regression (nonlinear term)	40	1000	~N(0,1)	~N(0,1)	1.7	1.69864	0.462944	0.458025	-0.00135947	14.48×10-03	(-0.03,0.03)	95%	6.89×10-03	(93.65%,96.35%)
	0.25	Meta-regression (nonlinear term)	40	1000	~N(0,1)	~N(0,1)	1.7	1.69865	0.449344	0.444577	-0.00134956	14.06×10-03	(-0.03,0.03)	95.2%	6.76×10-03	(93.88%,96.52%)
	0.5	Meta-regression (nonlinear term)	40	1000	~N(0,1)	~N(0,1)	1.7	1.69845	0.446414	0.44159	-0.00154627	13.96×10-03	(-0.03,0.03)	95.1%	6.83×10-03	(93.76%,96.44%)
	0.75	Meta-regression (nonlinear term)	40	1000	~N(0,1)	~N(0,1)	1.7	1.69766	0.460629	0.455932	-0.00234271	14.42×10-03	(-0.03,0.03)	94.9%	6.96×10-03	(93.54%,96.26%)
	1	Meta-regression (nonlinear term)	40	1000	~N(0,1)	~N(0,1)	1.7	1.69615	0.544147	0.539497	-0.00384934	17.06×10-03	(-0.04,0.03)	94.7%	7.08×10-03	(93.31%,96.09%)
	Scenario 3
	Age overlap	Method	k	N	ε_ij	u_j	Simaluted βSNP value at age 10	βSNP	Mean SE	EmpSE	Difference between estimated βSNP and SNP effect at age 10	Difference between estimated βSNP and SNP effect at age 10 MCSE	Difference between estimated βSNP and SNP effect at age 10 (95%CI)	Coverage (%)	Coverage MCSE	Coverage (%) (95%CI)
	0	Fixed-effect MA	40	1000	~N(0,1)	~N(0,1)	1.5	1.507	8.84×10-03	0.153248	7×10-03	4.85×10-03	( -2.50×10-03 , 0.02 )	9.5%	9.27×10-03	(7.68%,11.32%)
	0.25	Fixed-effect MA	40	1000	~N(0,1)	~N(0,1)	1.5	1.507	8.84×10-03	0.153252	7×10-03	4.85×10-03	( -2.50×10-03 , 0.02 )	9.5%	9.27×10-03	(7.68%,11.32%)
	0.5	Fixed-effect MA	40	1000	~N(0,1)	~N(0,1)	1.5	1.50699	8.84×10-03	0.153256	6.99×10-03	4.85×10-03	( -2.51×10-03 , 0.02 )	9.6%	9.32×10-03	(7.77%,11.43%)
	0.75	Fixed-effect MA	40	1000	~N(0,1)	~N(0,1)	1.5	1.50699	8.85×10-03	0.153267	6.99×10-03	4.85×10-03	( -2.51×10-03 , 0.02 )	9.5%	9.27×10-03	(7.68%,11.32%)
	1	Fixed-effect MA	40	1000	~N(0,1)	~N(0,1)	1.5	1.507	8.98×10-03	0.153497	7×10-03	4.85×10-03	( -2.51×10-03 , 0.02 )	9.7%	9.36×10-03	(7.87%,11.53%)
	0	Random-effects MA	40	1000	~N(0,1)	~N(0,1)	1.5	1.50724	0.158188	0.153061	7.24×10-03	4.84×10-03	( -2.25×10-03 , 0.02 )	95%	6.89×10-03	(93.65%,96.35%)
	0.25	Random-effects MA	40	1000	~N(0,1)	~N(0,1)	1.5	1.50724	0.158187	0.153064	7.24×10-03	4.84×10-03	( -2.25×10-03 , 0.02 )	95%	6.89×10-03	(93.65%,96.35%)
	0.5	Random-effects MA	40	1000	~N(0,1)	~N(0,1)	1.5	1.50724	0.158187	0.153068	7.24×10-03	4.84×10-03	( -2.25×10-03 , 0.02 )	95%	6.89×10-03	(93.65%,96.35%)
	0.75	Random-effects MA	40	1000	~N(0,1)	~N(0,1)	1.5	1.50722	0.158185	0.153079	7.22×10-03	4.84×10-03	( -2.27×10-03 , 0.02 )	95%	6.89×10-03	(93.65%,96.35%)
	1	Random-effects MA	40	1000	~N(0,1)	~N(0,1)	1.5	1.50715	0.15816	0.153151	7.15×10-03	4.84×10-03	( -2.34×10-03 , 0.02 )	95%	6.89×10-03	(93.65%,96.35%)
	0	Meta-regression (linear term)	40	1000	~N(0,1)	~N(0,1)	1.5	1.50465	0.313049	0.300913	4.65×10-03	9.52×10-03	(-0.01,0.02)	95%	6.89×10-03	(93.65%,96.35%)
	0.25	Meta-regression (linear term)	40	1000	~N(0,1)	~N(0,1)	1.5	1.50473	0.306944	0.295306	4.73×10-03	9.34×10-03	(-0.01,0.02)	95.3%	6.69×10-03	(93.99%,96.61%)
	0.5	Meta-regression (linear term)	40	1000	~N(0,1)	~N(0,1)	1.5	1.50485	0.301938	0.290653	4.85×10-03	9.19×10-03	(-0.01,0.02)	95.5%	6.56×10-03	(94.22%,96.78%)
	0.75	Meta-regression (linear term)	40	1000	~N(0,1)	~N(0,1)	1.5	1.5048	0.305393	0.294014	4.8×10-03	9.3×10-03	(-0.01,0.02)	95.5%	6.56×10-03	(94.22%,96.78%)
	1	Meta-regression (linear term)	40	1000	~N(0,1)	~N(0,1)	1.5	1.50459	0.332066	0.31988	4.59×10-03	10.12×10-03	(-0.02,0.02)	95.4%	6.62×10-03	(94.1%,96.7%)
	0	Meta-regression (nonlinear term)	40	1000	~N(0,1)	~N(0,1)	1.5	1.49864	0.462942	0.458036	-1.36×10-03	14.48×10-03	(-0.03,0.03)	95%	6.89×10-03	(93.65%,96.35%)
	0.25	Meta-regression (nonlinear term)	40	1000	~N(0,1)	~N(0,1)	1.5	1.49864	0.449342	0.444595	-1.36×10-03	14.06×10-03	(-0.03,0.03)	95.2%	6.76×10-03	(93.88%,96.52%)
	0.5	Meta-regression (nonlinear term)	40	1000	~N(0,1)	~N(0,1)	1.5	1.49844	0.446411	0.441622	-1.56×10-03	13.97×10-03	(-0.03,0.03)	95.1%	6.83×10-03	(93.76%,96.44%)
	0.75	Meta-regression (nonlinear term)	40	1000	~N(0,1)	~N(0,1)	1.5	1.49764	0.460626	0.455995	-2.36×10-03	14.42×10-03	(-0.03,0.03)	94.9%	6.96×10-03	(93.54%,96.26%)
	1	Meta-regression (nonlinear term)	40	1000	~N(0,1)	~N(0,1)	1.5	1.49612	0.544155	0.539675	-3.88×10-03	17.07×10-03	(-0.04,0.03)	94.6%	7.15×10-03	(93.2%,96%)
	Scenario 4
	Age overlap	Method	k	N	ε_ij	u_j	Simaluted βSNP value at age 10	βSNP	Mean SE	EmpSE	Difference between estimated βSNP and SNP effect at age 10	Difference between estimated βSNP and SNP effect at age 10 MCSE	Difference between estimated βSNP and SNP effect at age 10 (95%CI)	Coverage (%)	Coverage MCSE	Coverage (%) (95%CI)
	0	Fixed-effect MA	40	1000	~N(0,1)	~N(0,1)	1.7	2.19726	8.84×10-03	0.153246	0.49726	4.85×10-03	(0.49,0.51)	0.1%	1×10-03	(0%,0.3%)
	0.25	Fixed-effect MA	40	1000	~N(0,1)	~N(0,1)	1.7	2.17924	8.84×10-03	0.153242	0.479242	4.85×10-03	(0.47,0.49)	0.1%	1×10-03	(0%,0.3%)
	0.5	Fixed-effect MA	40	1000	~N(0,1)	~N(0,1)	1.7	2.14912	8.84×10-03	0.153245	0.449125	4.85×10-03	(0.44,0.46)	0%	0×10-03	(0%,0%)
	0.75	Fixed-effect MA	40	1000	~N(0,1)	~N(0,1)	1.7	2.09949	8.86×10-03	0.153252	0.399495	4.85×10-03	(0.39,0.41)	0.3%	1.73×10-03	(0%,0.64%)
	1	Fixed-effect MA	40	1000	~N(0,1)	~N(0,1)	1.7	1.96575	9.03×10-03	0.153521	0.265753	4.85×10-03	(0.26,0.28)	2.5%	4.94×10-03	(1.53%,3.47%)
	0	Random-effects MA	40	1000	~N(0,1)	~N(0,1)	1.7	2.19723	0.164802	0.153051	0.497234	4.84×10-03	(0.49,0.51)	13.2%	10.7×10-03	(11.1%,15.3%)
	0.25	Random-effects MA	40	1000	~N(0,1)	~N(0,1)	1.7	2.17923	0.164663	0.153051	0.479232	4.84×10-03	(0.47,0.49)	15.1%	11.32×10-03	(12.88%,17.32%)
	0.5	Random-effects MA	40	1000	~N(0,1)	~N(0,1)	1.7	2.14922	0.164138	0.153055	0.449218	4.84×10-03	(0.44,0.46)	21%	12.88×10-03	(18.48%,23.52%)
	0.75	Random-effects MA	40	1000	~N(0,1)	~N(0,1)	1.7	2.10019	0.162766	0.153066	0.400188	4.84×10-03	(0.39,0.41)	30%	14.49×10-03	(27.16%,32.84%)
	1	Random-effects MA	40	1000	~N(0,1)	~N(0,1)	1.7	1.97207	0.159822	0.15314	0.272069	4.84×10-03	(0.26,0.28)	60.1%	15.49×10-03	(57.06%,63.14%)
	0	Meta-regression (linear term)	40	1000	~N(0,1)	~N(0,1)	1.7	1.70465	0.313049	0.300905	4.65×10-03	9.52×10-03	(-0.01,0.02)	95%	6.89×10-03	(93.65%,96.35%)
	0.25	Meta-regression (linear term)	40	1000	~N(0,1)	~N(0,1)	1.7	1.70473	0.306944	0.295292	4.73×10-03	9.34×10-03	(-0.01,0.02)	95.4%	6.62×10-03	(94.1%,96.7%)
	0.5	Meta-regression (linear term)	40	1000	~N(0,1)	~N(0,1)	1.7	1.70485	0.301939	0.290635	4.85×10-03	9.19×10-03	(-0.01,0.02)	95.4%	6.62×10-03	(94.1%,96.7%)
	0.75	Meta-regression (linear term)	40	1000	~N(0,1)	~N(0,1)	1.7	1.70481	0.305392	0.293989	4.81×10-03	9.3×10-03	(-0.01,0.02)	95.5%	6.56×10-03	(94.22%,96.78%)
	1	Meta-regression (linear term)	40	1000	~N(0,1)	~N(0,1)	1.7	1.70461	0.332067	0.319832	4.61×10-03	10.11×10-03	(-0.02,0.02)	95.4%	6.62×10-03	(94.1%,96.7%)
	0	Meta-regression (nonlinear term)	40	1000	~N(0,1)	~N(0,1)	1.7	1.69864	0.462944	0.458022	-1.36×10-03	14.48×10-03	(-0.03,0.03)	95%	6.89×10-03	(93.65%,96.35%)
	0.25	Meta-regression (nonlinear term)	40	1000	~N(0,1)	~N(0,1)	1.7	1.69865	0.449344	0.444572	-1.35×10-03	14.06×10-03	(-0.03,0.03)	95.2%	6.76×10-03	(93.88%,96.52%)
	0.5	Meta-regression (nonlinear term)	40	1000	~N(0,1)	~N(0,1)	1.7	1.69845	0.446413	0.44158	-1.55×10-03	13.96×10-03	(-0.03,0.03)	95.1%	6.83×10-03	(93.76%,96.44%)
	0.75	Meta-regression (nonlinear term)	40	1000	~N(0,1)	~N(0,1)	1.7	1.69767	0.460629	0.45592	-2.33×10-03	14.42×10-03	(-0.03,0.03)	94.9%	6.96×10-03	(93.54%,96.26%)
	1	Meta-regression (nonlinear term)	40	1000	~N(0,1)	~N(0,1)	1.7	1.69618	0.544165	0.539471	-3.82×10-03	17.06×10-03	(-0.04,0.03)	94.6%	7.15×10-03	(93.2%,96%)
	Scenario 5
	Age overlap	Method	k	N	ε_ij	u_j	Simaluted βSNP value at age 10	βSNP	Mean SE	EmpSE	Difference between estimated βSNP and SNP effect at age 10	Difference between estimated βSNP and SNP effect at age 10 MCSE	Difference between estimated βSNP and SNP effect at age 10 (95%CI)	Coverage (%)	Coverage MCSE	Coverage (%) (95%CI)
	0	Fixed-effect MA	40	1000	~N(0,1)	~N(0,1)	1.8	3.5923	8.86×10-03	0.153666	1.7923	4.86×10-03	(1.78,1.8)	0%	0×10-03	( 0.00% , 0.00% )
	0.25	Fixed-effect MA	40	1000	~N(0,1)	~N(0,1)	1.8	3.50639	8.89×10-03	0.153631	1.70639	4.86×10-03	(1.7,1.72)	0%	0×10-03	( 0.00% , 0.00% )
	0.5	Fixed-effect MA	40	1000	~N(0,1)	~N(0,1)	1.8	3.3545	8.94×10-03	0.153633	1.5545	4.86×10-03	(1.54,1.56)	0%	0×10-03	( 0.00% , 0.00% )
	0.75	Fixed-effect MA	40	1000	~N(0,1)	~N(0,1)	1.8	3.09266	9.09×10-03	0.15373	1.29266	4.86×10-03	(1.28,1.3)	0%	0×10-03	( 0.00% , 0.00% )
	1	Fixed-effect MA	40	1000	~N(0,1)	~N(0,1)	1.8	2.55411	9.58×10-03	0.155555	0.754106	4.92×10-03	(0.74,0.76)	0%	0×10-03	( 0.00% , 0.00% )
	0	Random-effects MA	40	1000	~N(0,1)	~N(0,1)	1.8	3.59569	0.260308	0.153037	1.79569	4.84×10-03	(1.79,1.81)	0%	0×10-03	( 0.00% , 0.00% )
	0.25	Random-effects MA	40	1000	~N(0,1)	~N(0,1)	1.8	3.51376	0.255943	0.153032	1.71376	4.84×10-03	(1.7,1.72)	0%	0×10-03	( 0.00% , 0.00% )
	0.5	Random-effects MA	40	1000	~N(0,1)	~N(0,1)	1.8	3.37287	0.245597	0.153051	1.57287	4.84×10-03	(1.56,1.58)	0%	0×10-03	( 0.00% , 0.00% )
	0.75	Random-effects MA	40	1000	~N(0,1)	~N(0,1)	1.8	3.14097	0.221286	0.153098	1.34097	4.84×10-03	(1.33,1.35)	0%	0×10-03	( 0.00% , 0.00% )
	1	Random-effects MA	40	1000	~N(0,1)	~N(0,1)	1.8	2.64376	0.178718	0.153284	0.843756	4.85×10-03	(0.83,0.85)	0%	0×10-03	( 0.00% , 0.00% )
	0	Meta-regression (linear term)	40	1000	~N(0,1)	~N(0,1)	1.8	1.41263	0.318266	0.300887	-0.387374	9.51×10-03	(-0.41,-0.37)	76.2%	13.47×10-03	(73.56%,78.84%)
	0.25	Meta-regression (linear term)	40	1000	~N(0,1)	~N(0,1)	1.8	1.44297	0.311637	0.295262	-0.35703	9.34×10-03	(-0.38,-0.34)	78.5%	12.99×10-03	(75.95%,81.05%)
	0.5	Meta-regression (linear term)	40	1000	~N(0,1)	~N(0,1)	1.8	1.47742	0.305695	0.290593	-0.322577	9.19×10-03	(-0.34,-0.3)	81.8%	12.2×10-03	(79.41%,84.19%)
	0.75	Meta-regression (linear term)	40	1000	~N(0,1)	~N(0,1)	1.8	1.53661	0.3077	0.293944	-0.263393	9.3×10-03	(-0.28,-0.25)	86.3%	10.87×10-03	(84.17%,88.43%)
	1	Meta-regression (linear term)	40	1000	~N(0,1)	~N(0,1)	1.8	1.63941	0.332741	0.319782	-0.160592	10.11×10-03	(-0.18,-0.14)	92.5%	8.33×10-03	(90.87%,94.13%)
	0	Meta-regression (nonlinear term)	40	1000	~N(0,1)	~N(0,1)	1.8	1.79866	0.462952	0.457938	-1.34×10-03	14.48×10-03	(-0.03,0.03)	95%	6.89×10-03	(93.65%,96.35%)
	0.25	Meta-regression (nonlinear term)	40	1000	~N(0,1)	~N(0,1)	1.8	1.79867	0.449353	0.444464	-1.33×10-03	14.06×10-03	(-0.03,0.03)	95.2%	6.76×10-03	(93.88%,96.52%)
	0.5	Meta-regression (nonlinear term)	40	1000	~N(0,1)	~N(0,1)	1.8	1.79849	0.446432	0.441405	-1.51×10-03	13.96×10-03	(-0.03,0.03)	95%	6.89×10-03	(93.65%,96.35%)
	0.75	Meta-regression (nonlinear term)	40	1000	~N(0,1)	~N(0,1)	1.8	1.79774	0.460675	0.455643	-2.26×10-03	14.41×10-03	(-0.03,0.03)	95%	6.89×10-03	(93.65%,96.35%)
	1	Meta-regression (nonlinear term)	40	1000	~N(0,1)	~N(0,1)	1.8	1.7963	0.544345	0.538912	-3.7×10-03	17.04×10-03	(-0.04,0.03)	94.8%	7.02×10-03	(93.42%,96.18%)
	k: Number of cross-sectional studies
	N: Number of participants in each study
	ε_ij : Within study sampling error
	u_ij : Between study sampling error

## Sheet: Table S4
	Table S4. Simulation results for the linear age dependent genetic effect (βSNP×Age) for the "Base case" scenario.
	Scenario 1
	Age overlap	Method	k	N	ε_ij	u_j	Simaluted value	βSNP×Age	Mean SE	EmpSE	Bias	Bias MCSE	Bias (95%CI)	Coverage (%)	Coverage MCSE	Coverage (%) (95%CI)
	0	Meta-regression (linear term)	40	1000	~N(0,1)	~N(0,1)	0	0.11×10-03	11.02×10-03	10.68×10-03	0.11×10-03	0.34×10-03	( -0.56×10-03 , 0.77×10-03 )	95.4%	6.62×10-03	( 94.10% , 96.70% )
	0.25	Meta-regression (linear term)	40	1000	~N(0,1)	~N(0,1)	0	0.11×10-03	11.14×10-03	10.8×10-03	0.11×10-03	0.34×10-03	( -0.56×10-03 , 0.78×10-03 )	95.2%	6.76×10-03	( 93.88% , 96.52% )
	0.5	Meta-regression (linear term)	40	1000	~N(0,1)	~N(0,1)	0	0.11×10-03	11.63×10-03	11.29×10-03	0.11×10-03	0.36×10-03	( -0.59×10-03 , 0.81×10-03 )	95.2%	6.76×10-03	( 93.88% , 96.52% )
	0.75	Meta-regression (linear term)	40	1000	~N(0,1)	~N(0,1)	0	0.12×10-03	13.29×10-03	12.89×10-03	0.12×10-03	0.41×10-03	( -0.67×10-03 , 0.92×10-03 )	94.9%	6.96×10-03	( 93.54% , 96.26% )
	1	Meta-regression (linear term)	40	1000	~N(0,1)	~N(0,1)	0	0.2×10-03	22.03×10-03	21.4×10-03	0.2×10-03	0.68×10-03	( -1.12×10-03 , 1.53×10-03 )	95.4%	6.62×10-03	( 94.10% , 96.70% )
	0	Meta-regression (nonlinear term)	40	1000	~N(0,1)	~N(0,1)	0	0.86×10-03	44.06×10-03	45.33×10-03	0.86×10-03	1.43×10-03	(-1.95×10-03,3.67×10-03)	93.2%	7.96×10-03	(91.64%,94.76%)
	0.25	Meta-regression (nonlinear term)	40	1000	~N(0,1)	~N(0,1)	0	0.91×10-03	44.66×10-03	45.95×10-03	0.91×10-03	1.45×10-03	(-1.94×10-03,3.75×10-03)	93.3%	7.91×10-03	(91.75%,94.85%)
	0.5	Meta-regression (nonlinear term)	40	1000	~N(0,1)	~N(0,1)	0	1×10-03	47.34×10-03	48.69×10-03	1×10-03	1.54×10-03	(-2.02×10-03,4.02×10-03)	93.1%	8.01×10-03	(91.53%,94.67%)
	0.75	Meta-regression (nonlinear term)	40	1000	~N(0,1)	~N(0,1)	0	1.23×10-03	55.06×10-03	56.62×10-03	1.23×10-03	1.79×10-03	(-2.28×10-03,4.74×10-03)	93.1%	8.01×10-03	(91.53%,94.67%)
	1	Meta-regression (nonlinear term)	40	1000	~N(0,1)	~N(0,1)	0	2×10-03	95.58×10-03	97.97×10-03	2×10-03	3.1×10-03	(-4.07×10-03,8.07×10-03)	93%	8.07×10-03	(91.42%,94.58%)
	Scenario 2
	Age overlap	Method	k	N	ε_ij	u_j	Simaluted value	βSNP×Age	Mean SE	EmpSE	Bias	Bias MCSE	Bias (95%CI)	Coverage (%)	Coverage MCSE	Coverage (%) (95%CI)
	0	Meta-regression (linear term)	40	1000	~N(0,1)	~N(0,1)	0.02	20.11×10-03	11.02×10-03	10.68×10-03	0.11×10-03	0.34×10-03	(-0.56×10-03,0.77×10-03)	95.4%	6.62×10-03	(94.1%,96.7%)
	0.25	Meta-regression (linear term)	40	1000	~N(0,1)	~N(0,1)	0.02	20.11×10-03	11.14×10-03	10.8×10-03	0.11×10-03	0.34×10-03	(-0.56×10-03,0.78×10-03)	95.2%	6.76×10-03	(93.88%,96.52%)
	0.5	Meta-regression (linear term)	40	1000	~N(0,1)	~N(0,1)	0.02	20.11×10-03	11.63×10-03	11.28×10-03	0.11×10-03	0.36×10-03	(-0.59×10-03,0.81×10-03)	95%	6.89×10-03	(93.65%,96.35%)
	0.75	Meta-regression (linear term)	40	1000	~N(0,1)	~N(0,1)	0.02	20.12×10-03	13.29×10-03	12.89×10-03	0.12×10-03	0.41×10-03	(-0.68×10-03,0.92×10-03)	94.9%	6.96×10-03	(93.54%,96.26%)
	1	Meta-regression (linear term)	40	1000	~N(0,1)	~N(0,1)	0.02	20.2×10-03	22.03×10-03	21.4×10-03	0.2×10-03	0.68×10-03	(-1.13×10-03,1.52×10-03)	95.4%	6.62×10-03	(94.1%,96.7%)
	0	Meta-regression (nonlinear term)	40	1000	~N(0,1)	~N(0,1)	0.02	20.86×10-03	44.06×10-03	45.33×10-03	0.86×10-03	1.43×10-03	(-1.95×10-03,3.66×10-03)	93.2%	7.96×10-03	(91.64%,94.76%)
	0.25	Meta-regression (nonlinear term)	40	1000	~N(0,1)	~N(0,1)	0.02	20.9×10-03	44.66×10-03	45.95×10-03	0.9×10-03	1.45×10-03	(-1.94×10-03,3.75×10-03)	93.3%	7.91×10-03	(91.75%,94.85%)
	0.5	Meta-regression (nonlinear term)	40	1000	~N(0,1)	~N(0,1)	0.02	21×10-03	47.34×10-03	48.68×10-03	1×10-03	1.54×10-03	(-2.02×10-03,4.01×10-03)	93.1%	8.01×10-03	(91.53%,94.67%)
	0.75	Meta-regression (nonlinear term)	40	1000	~N(0,1)	~N(0,1)	0.02	21.22×10-03	55.06×10-03	56.61×10-03	1.22×10-03	1.79×10-03	(-2.29×10-03,4.73×10-03)	93.1%	8.01×10-03	(91.53%,94.67%)
	1	Meta-regression (nonlinear term)	40	1000	~N(0,1)	~N(0,1)	0.02	21.99×10-03	95.58×10-03	97.92×10-03	1.99×10-03	3.1×10-03	(-4.08×10-03,8.06×10-03)	93%	8.07×10-03	(91.42%,94.58%)
	Scenario 3
	Age overlap	Method	k	N	ε_ij	u_j	Simaluted value	βSNP×Age	Mean SE	EmpSE	Bias	Bias MCSE	Bias (95%CI)	Coverage (%)	Coverage MCSE	Coverage (%) (95%CI)
	0	Meta-regression (linear term)	40	1000	~N(0,1)	~N(0,1)	0	0.11×10-03	11.02×10-03	10.68×10-03	0.11×10-03	0.34×10-03	( -0.56×10-03 , 0.77×10-03 )	0.954	6.62×10-03	(94.1%,96.7%)
	0.25	Meta-regression (linear term)	40	1000	~N(0,1)	~N(0,1)	0	0.11×10-03	11.14×10-03	10.8×10-03	0.11×10-03	0.34×10-03	( -0.56×10-03 , 0.78×10-03 )	0.952	6.76×10-03	(93.88%,96.52%)
	0.5	Meta-regression (linear term)	40	1000	~N(0,1)	~N(0,1)	0	0.11×10-03	11.63×10-03	11.28×10-03	0.11×10-03	0.36×10-03	( -0.59×10-03 , 0.81×10-03 )	0.952	6.76×10-03	(93.88%,96.52%)
	0.75	Meta-regression (linear term)	40	1000	~N(0,1)	~N(0,1)	0	0.12×10-03	13.29×10-03	12.89×10-03	0.12×10-03	0.41×10-03	( -0.68×10-03 , 0.92×10-03 )	0.949	6.96×10-03	(93.54%,96.26%)
	1	Meta-regression (linear term)	40	1000	~N(0,1)	~N(0,1)	0	0.19×10-03	22.03×10-03	21.4×10-03	0.19×10-03	0.68×10-03	( -1.14×10-03 , 1.52×10-03 )	0.955	6.56×10-03	(94.22%,96.78%)
	0	Meta-regression (nonlinear term)	40	1000	~N(0,1)	~N(0,1)	0	0.86×10-03	44.06×10-03	45.33×10-03	0.86×10-03	1.43×10-03	(-1.95×10-03,3.67×10-03)	93.2%	7.96×10-03	(91.64%,94.76%)
	0.25	Meta-regression (nonlinear term)	40	1000	~N(0,1)	~N(0,1)	0	0.91×10-03	44.66×10-03	45.95×10-03	0.91×10-03	1.45×10-03	(-1.94×10-03,3.75×10-03)	93.3%	7.91×10-03	(91.75%,94.85%)
	0.5	Meta-regression (nonlinear term)	40	1000	~N(0,1)	~N(0,1)	0	1×10-03	47.34×10-03	48.69×10-03	1×10-03	1.54×10-03	(-2.02×10-03,4.02×10-03)	93.1%	8.01×10-03	(91.53%,94.67%)
	0.75	Meta-regression (nonlinear term)	40	1000	~N(0,1)	~N(0,1)	0	1.22×10-03	55.06×10-03	56.62×10-03	1.22×10-03	1.79×10-03	(-2.28×10-03,4.73×10-03)	93.1%	8.01×10-03	(91.53%,94.67%)
	1	Meta-regression (nonlinear term)	40	1000	~N(0,1)	~N(0,1)	0	2×10-03	95.58×10-03	97.97×10-03	2×10-03	3.1×10-03	(-4.07×10-03,8.07×10-03)	92.9%	8.12×10-03	(91.31%,94.49%)
	Scenario 4
	Age overlap	Method	k	N	ε_ij	u_j	Simaluted value	βSNP×Age	Mean SE	EmpSE	Bias	Bias MCSE	Bias (95%CI)	Coverage (%)	Coverage MCSE	Coverage (%) (95%CI)
	0	Meta-regression (linear term)	40	1000	~N(0,1)	~N(0,1)	0.02	20.11×10-03	11.02×10-03	10.68×10-03	0.11×10-03	0.34×10-03	( -0.56×10-03 , 0.77×10-03 )	0.954	6.62×10-03	( 94.10% , 96.70% )
	0.25	Meta-regression (linear term)	40	1000	~N(0,1)	~N(0,1)	0.02	20.11×10-03	11.14×10-03	10.8×10-03	0.11×10-03	0.34×10-03	( -0.56×10-03 , 0.78×10-03 )	0.952	6.76×10-03	( 93.88% , 96.52% )
	0.5	Meta-regression (linear term)	40	1000	~N(0,1)	~N(0,1)	0.02	20.11×10-03	11.63×10-03	11.28×10-03	0.11×10-03	0.36×10-03	( -0.59×10-03 , 0.81×10-03 )	0.952	6.76×10-03	( 93.88% , 96.52% )
	0.75	Meta-regression (linear term)	40	1000	~N(0,1)	~N(0,1)	0.02	20.12×10-03	13.29×10-03	12.89×10-03	0.12×10-03	0.41×10-03	( -0.68×10-03 , 0.92×10-03 )	0.95	6.89×10-03	( 93.65% , 96.35% )
	1	Meta-regression (linear term)	40	1000	~N(0,1)	~N(0,1)	0.02	20.18×10-03	22.03×10-03	21.4×10-03	0.18×10-03	0.68×10-03	( -1.14×10-03 , 1.51×10-03 )	0.954	6.62×10-03	( 94.10% , 96.70% )
	0	Meta-regression (nonlinear term)	40	1000	~N(0,1)	~N(0,1)	0.02	20.86×10-03	44.06×10-03	45.33×10-03	0.86×10-03	1.43×10-03	(-1.95×10-03,3.66×10-03)	93.2%	7.96×10-03	(91.64%,94.76%)
	0.25	Meta-regression (nonlinear term)	40	1000	~N(0,1)	~N(0,1)	0.02	20.9×10-03	44.66×10-03	45.95×10-03	0.9×10-03	1.45×10-03	(-1.94×10-03,3.75×10-03)	93.3%	7.91×10-03	(91.75%,94.85%)
	0.5	Meta-regression (nonlinear term)	40	1000	~N(0,1)	~N(0,1)	0.02	21×10-03	47.34×10-03	48.68×10-03	1×10-03	1.54×10-03	(-2.02×10-03,4.01×10-03)	93.1%	8.01×10-03	(91.53%,94.67%)
	0.75	Meta-regression (nonlinear term)	40	1000	~N(0,1)	~N(0,1)	0.02	21.22×10-03	55.06×10-03	56.6×10-03	1.22×10-03	1.79×10-03	(-2.29×10-03,4.73×10-03)	93.1%	8.01×10-03	(91.53%,94.67%)
	1	Meta-regression (nonlinear term)	40	1000	~N(0,1)	~N(0,1)	0.02	21.99×10-03	95.59×10-03	97.92×10-03	1.99×10-03	3.1×10-03	(-4.08×10-03,8.06×10-03)	92.9%	8.12×10-03	(91.31%,94.49%)
	Scenario 5
	Age overlap	Method	k	N	ε_ij	u_j	Simaluted value	βSNP×Age	Mean SE	EmpSE	Bias	Bias MCSE	Bias (95%CI)	Coverage (%)	Coverage MCSE	Coverage (%) (95%CI)
	0	Meta-regression (linear term)	40	1000	~N(0,1)	~N(0,1)	0.04	89.1×10-03	11.02×10-03	10.68×10-03	49.1×10-03	0.34×10-03	(48.44×10-03,49.77×10-03)	0.7%	2.64×10-03	(0.18%,1.22%)
	0.25	Meta-regression (linear term)	40	1000	~N(0,1)	~N(0,1)	0.04	87.74×10-03	11.31×10-03	10.8×10-03	47.74×10-03	0.34×10-03	(47.08×10-03,48.41×10-03)	1.1%	3.3×10-03	(0.45%,1.75%)
	0.5	Meta-regression (linear term)	40	1000	~N(0,1)	~N(0,1)	0.04	85.77×10-03	11.78×10-03	11.28×10-03	45.77×10-03	0.36×10-03	(45.07×10-03,46.47×10-03)	2.5%	4.94×10-03	(1.53%,3.47%)
	0.75	Meta-regression (linear term)	40	1000	~N(0,1)	~N(0,1)	0.04	81.65×10-03	13.39×10-03	12.89×10-03	41.65×10-03	0.41×10-03	(40.85×10-03,42.45×10-03)	12.5%	10.46×10-03	(10.45%,14.55%)
	1	Meta-regression (linear term)	40	1000	~N(0,1)	~N(0,1)	0.04	75.82×10-03	22.08×10-03	21.4×10-03	35.82×10-03	0.68×10-03	(34.49×10-03,37.14×10-03)	62.7%	15.29×10-03	(59.7%,65.7%)
	0	Meta-regression (nonlinear term)	40	1000	~N(0,1)	~N(0,1)	0.04	40.85×10-03	44.06×10-03	45.32×10-03	0.85×10-03	1.43×10-03	(-1.96×10-03,3.66×10-03)	93.2%	7.96×10-03	(91.64%,94.76%)
	0.25	Meta-regression (nonlinear term)	40	1000	~N(0,1)	~N(0,1)	0.04	40.9×10-03	44.66×10-03	45.93×10-03	0.9×10-03	1.45×10-03	(-1.95×10-03,3.75×10-03)	93.2%	7.96×10-03	(91.64%,94.76%)
	0.5	Meta-regression (nonlinear term)	40	1000	~N(0,1)	~N(0,1)	0.04	40.99×10-03	47.35×10-03	48.65×10-03	0.99×10-03	1.54×10-03	(-2.03×10-03,4×10-03)	93.2%	7.96×10-03	(91.64%,94.76%)
	0.75	Meta-regression (nonlinear term)	40	1000	~N(0,1)	~N(0,1)	0.04	41.21×10-03	55.07×10-03	56.55×10-03	1.21×10-03	1.79×10-03	(-2.3×10-03,4.71×10-03)	93.1%	8.01×10-03	(91.53%,94.67%)
	1	Meta-regression (nonlinear term)	40	1000	~N(0,1)	~N(0,1)	0.04	41.96×10-03	95.63×10-03	97.78×10-03	1.96×10-03	3.09×10-03	(-4.1×10-03,8.02×10-03)	92.7%	8.23×10-03	(91.09%,94.31%)
	k: Number of cross-sectional studies
	N: Number of participants in each study
	ε_ij : Within study sampling error
	u_ij : Between study sampling error

## Sheet: Table S5
	Table S5. Simulation results for the nonlinear age dependent genetic effect (βSNP×Age2) for the "Base case" scenario.
	Scenario 1
	Age overlap	Method	k	N	ε_ij	u_j	Simaluted value	βSNP×Age2	Mean SE	EmpSE	Bias	Bias MCSE	Bias (95%CI)	Coverage (%)	Coverage MCSE	Coverage (%) (95%CI)
	0	Meta-regression (nonlinear term)	40	1000	~N(0,1)	~N(0,1)	0	-0.02×10-03	0.87×10-03	0.9×10-03	-0.02×10-03	0.03×10-03	(-0.07×10-03,0.04×10-03)	0.932	7.96×10-03	( 91.64% , 94.76% )
	0.25	Meta-regression (nonlinear term)	40	1000	~N(0,1)	~N(0,1)	0	-0.02×10-03	0.91×10-03	0.94×10-03	-0.02×10-03	0.03×10-03	(-0.08×10-03,0.04×10-03)	0.932	7.96×10-03	( 91.64% , 94.76% )
	0.5	Meta-regression (nonlinear term)	40	1000	~N(0,1)	~N(0,1)	0	-0.02×10-03	1×10-03	1.03×10-03	-0.02×10-03	0.03×10-03	(-0.08×10-03,0.05×10-03)	0.934	7.85×10-03	( 91.86% , 94.94% )
	0.75	Meta-regression (nonlinear term)	40	1000	~N(0,1)	~N(0,1)	0	-0.03×10-03	1.29×10-03	1.33×10-03	-0.03×10-03	0.04×10-03	(-0.11×10-03,0.06×10-03)	0.93	8.07×10-03	( 91.42% , 94.58% )
	1	Meta-regression (nonlinear term)	40	1000	~N(0,1)	~N(0,1)	0	-0.05×10-03	2.61×10-03	2.69×10-03	-0.05×10-03	0.09×10-03	(-0.22×10-03,0.12×10-03)	0.934	7.85×10-03	( 91.86% , 94.94% )
	Scenario 2
	Age overlap	Method	k	N	ε_ij	u_j	Simaluted value	βSNP×Age2	Mean SE	EmpSE	Bias	Bias MCSE	Bias (95%CI)	Coverage (%)	Coverage MCSE	Coverage (%) (95%CI)
	0	Meta-regression (nonlinear term)	40	1000	~N(0,1)	~N(0,1)	0	-0.02×10-03	0.87×10-03	0.9×10-03	-0.02×10-03	0.03×10-03	(-0.07×10-03,0.04×10-03)	0.932	7.96×10-03	( 91.64% , 94.76% )
	0.25	Meta-regression (nonlinear term)	40	1000	~N(0,1)	~N(0,1)	0	-0.02×10-03	0.91×10-03	0.94×10-03	-0.02×10-03	0.03×10-03	(-0.08×10-03,0.04×10-03)	0.932	7.96×10-03	( 91.64% , 94.76% )
	0.5	Meta-regression (nonlinear term)	40	1000	~N(0,1)	~N(0,1)	0	-0.02×10-03	1×10-03	1.03×10-03	-0.02×10-03	0.03×10-03	(-0.08×10-03,0.05×10-03)	0.934	7.85×10-03	( 91.86% , 94.94% )
	0.75	Meta-regression (nonlinear term)	40	1000	~N(0,1)	~N(0,1)	0	-0.03×10-03	1.29×10-03	1.33×10-03	-0.03×10-03	0.04×10-03	(-0.11×10-03,0.06×10-03)	0.93	8.07×10-03	( 91.42% , 94.58% )
	1	Meta-regression (nonlinear term)	40	1000	~N(0,1)	~N(0,1)	0	-0.05×10-03	2.61×10-03	2.69×10-03	-0.05×10-03	0.09×10-03	(-0.22×10-03,0.12×10-03)	0.933	7.91×10-03	( 91.75% , 94.85% )
	Scenario 3
	Age overlap	Method	k	N	ε_ij	u_j	Simaluted value	βSNP×Age2	Mean SE	EmpSE	Bias	Bias MCSE	Bias (95%CI)	Coverage (%)	Coverage MCSE	Coverage (%) (95%CI)
	0	Meta-regression (nonlinear term)	40	1000	~N(0,1)	~N(0,1)	0	-0.02×10-03	0.87×10-03	0.9×10-03	-0.02×10-03	0.03×10-03	(-0.07×10-03,0.04×10-03)	0.932	7.96×10-03	( 91.64% , 94.76% )
	0.25	Meta-regression (nonlinear term)	40	1000	~N(0,1)	~N(0,1)	0	-0.02×10-03	0.91×10-03	0.94×10-03	-0.02×10-03	0.03×10-03	(-0.08×10-03,0.04×10-03)	0.932	7.96×10-03	( 91.64% , 94.76% )
	0.5	Meta-regression (nonlinear term)	40	1000	~N(0,1)	~N(0,1)	0	-0.02×10-03	1×10-03	1.03×10-03	-0.02×10-03	0.03×10-03	(-0.08×10-03,0.05×10-03)	0.934	7.85×10-03	( 91.86% , 94.94% )
	0.75	Meta-regression (nonlinear term)	40	1000	~N(0,1)	~N(0,1)	0	-0.03×10-03	1.29×10-03	1.33×10-03	-0.03×10-03	0.04×10-03	(-0.11×10-03,0.06×10-03)	0.93	8.07×10-03	( 91.42% , 94.58% )
	1	Meta-regression (nonlinear term)	40	1000	~N(0,1)	~N(0,1)	0	-0.05×10-03	2.61×10-03	2.69×10-03	-0.05×10-03	0.09×10-03	(-0.22×10-03,0.12×10-03)	0.932	7.96×10-03	( 91.64% , 94.76% )
	Scenario 4
	Age overlap	Method	k	N	ε_ij	u_j	Simaluted value	βSNP×Age2	Mean SE	EmpSE	Bias	Bias MCSE	Bias (95%CI)	Coverage (%)	Coverage MCSE	Coverage (%) (95%CI)
	0	Meta-regression (nonlinear term)	40	1000	~N(0,1)	~N(0,1)	0	-0.02×10-03	0.87×10-03	0.9×10-03	-0.02×10-03	0.03×10-03	(-0.07×10-03,0.04×10-03)	0.932	7.96×10-03	( 91.64% , 94.76% )
	0.25	Meta-regression (nonlinear term)	40	1000	~N(0,1)	~N(0,1)	0	-0.02×10-03	0.91×10-03	0.94×10-03	-0.02×10-03	0.03×10-03	(-0.08×10-03,0.04×10-03)	0.932	7.96×10-03	( 91.64% , 94.76% )
	0.5	Meta-regression (nonlinear term)	40	1000	~N(0,1)	~N(0,1)	0	-0.02×10-03	1×10-03	1.03×10-03	-0.02×10-03	0.03×10-03	(-0.08×10-03,0.05×10-03)	0.934	7.85×10-03	( 91.86% , 94.94% )
	0.75	Meta-regression (nonlinear term)	40	1000	~N(0,1)	~N(0,1)	0	-0.03×10-03	1.29×10-03	1.33×10-03	-0.03×10-03	0.04×10-03	(-0.11×10-03,0.06×10-03)	0.93	8.07×10-03	( 91.42% , 94.58% )
	1	Meta-regression (nonlinear term)	40	1000	~N(0,1)	~N(0,1)	0	-0.05×10-03	2.61×10-03	2.69×10-03	-0.05×10-03	0.09×10-03	(-0.22×10-03,0.12×10-03)	0.932	7.96×10-03	( 91.64% , 94.76% )
	Scenario 5
	Age overlap	Method	k	N	ε_ij	u_j	Simaluted value	βSNP×Age2	Mean SE	EmpSE	Bias	Bias MCSE	Bias (95%CI)	Coverage (%)	Coverage MCSE	Coverage (%) (95%CI)
	0	Meta-regression (nonlinear term)	40	1000	~N(0,1)	~N(0,1)	0.001	0.98×10-03	0.87×10-03	0.9×10-03	-0.02×10-03	0.03×10-03	(-0.07×10-03,0.04×10-03)	93.4%	7.85×10-03	(91.86%,94.94%)
	0.25	Meta-regression (nonlinear term)	40	1000	~N(0,1)	~N(0,1)	0.001	0.98×10-03	0.91×10-03	0.94×10-03	-0.02×10-03	0.03×10-03	(-0.07×10-03,0.04×10-03)	93.2%	7.96×10-03	(91.64%,94.76%)
	0.5	Meta-regression (nonlinear term)	40	1000	~N(0,1)	~N(0,1)	0.001	0.98×10-03	1×10-03	1.03×10-03	-0.03×10-03	0.03×10-03	(-0.08×10-03,0.05×10-03)	93.3%	7.91×10-03	(91.75%,94.85%)
	0.75	Meta-regression (nonlinear term)	40	1000	~N(0,1)	~N(0,1)	0.001	0.97×10-03	1.28×10-03	1.32×10-03	-0.03×10-03	0.04×10-03	(-0.11×10-03,0.06×10-03)	93.1%	8.01×10-03	(91.53%,94.67%)
	1	Meta-regression (nonlinear term)	40	1000	~N(0,1)	~N(0,1)	0.001	0.95×10-03	2.61×10-03	2.68×10-03	-0.05×10-03	0.08×10-03	(-0.22×10-03,0.12×10-03)	93.5%	7.8×10-03	(91.97%,95.03%)
	k: Number of cross-sectional studies
	N: Number of participants in each study
	ε_ij : Within study sampling error
	u_ij : Between study sampling error

## Sheet: Table S6
	Table S6. Simulation results for the main genetic effect (βSNP) when there is greater measurement error (εij ~ N(0,32)).
	Scenario 1
	Age overlap	Method	k	N	ε_ij	u_j	Simaluted βSNP value at age 10	βSNP	Mean SE	EmpSE	Difference between estimated βSNP and SNP effect at age 10	Difference between estimated βSNP and SNP effect at age 10 MCSE	Difference between estimated βSNP and SNP effect at age 10 (95%CI)	Coverage (%)	Coverage MCSE	Coverage (%) (95%CI)
	0	Fixed-effect MA	40	1000	~N(0,32)	~N(0,1)	1.5	1.50779	26.52×10-03	0.155433	7.79×10-03	4.92×10-03	( -1.84×10-03 , 17.43×10-03 )	0.267	13.99×10-03	(23.96%,29.44%)
	0.25	Fixed-effect MA	40	1000	~N(0,32)	~N(0,1)	1.5	1.50779	26.52×10-03	0.155437	7.79×10-03	4.92×10-03	( -1.84×10-03 , 17.43×10-03 )	0.268	14.01×10-03	(24.05%,29.55%)
	0.5	Fixed-effect MA	40	1000	~N(0,32)	~N(0,1)	1.5	1.50779	26.52×10-03	0.155438	7.79×10-03	4.92×10-03	( -1.84×10-03 , 17.43×10-03 )	0.269	14.02×10-03	(24.15%,29.65%)
	0.75	Fixed-effect MA	40	1000	~N(0,32)	~N(0,1)	1.5	1.5078	26.52×10-03	0.155432	7.8×10-03	4.92×10-03	( -1.84×10-03 , 17.43×10-03 )	0.268	14.01×10-03	(24.05%,29.55%)
	1	Fixed-effect MA	40	1000	~N(0,32)	~N(0,1)	1.5	1.5078	26.52×10-03	0.155437	7.8×10-03	4.92×10-03	( -1.84×10-03 , 17.43×10-03 )	0.268	14.01×10-03	(24.05%,29.55%)
	0	Random-effects MA	40	1000	~N(0,32)	~N(0,1)	1.5	1.50802	0.160269	0.155224	8.02×10-03	4.91×10-03	( -1.60×10-03 , 17.64×10-03 )	95.5%	6.56×10-03	(94.22%,96.78%)
	0.25	Random-effects MA	40	1000	~N(0,32)	~N(0,1)	1.5	1.50803	0.160268	0.155228	8.03×10-03	4.91×10-03	( -1.60×10-03 , 17.65×10-03 )	95.5%	6.56×10-03	(94.22%,96.78%)
	0.5	Random-effects MA	40	1000	~N(0,32)	~N(0,1)	1.5	1.50802	0.160269	0.15523	8.02×10-03	4.91×10-03	( -1.60×10-03 , 17.64×10-03 )	95.5%	6.56×10-03	(94.22%,96.78%)
	0.75	Random-effects MA	40	1000	~N(0,32)	~N(0,1)	1.5	1.50803	0.160269	0.155224	8.03×10-03	4.91×10-03	( -1.60×10-03 , 17.65×10-03 )	95.5%	6.56×10-03	(94.22%,96.78%)
	1	Random-effects MA	40	1000	~N(0,32)	~N(0,1)	1.5	1.50803	0.160269	0.155228	8.03×10-03	4.91×10-03	( -1.59×10-03 , 17.65×10-03 )	95.5%	6.56×10-03	(94.22%,96.78%)
	0	Meta-regression (linear term)	40	1000	~N(0,32)	~N(0,1)	1.5	1.50505	0.317162	0.304931	5.05×10-03	9.64×10-03	(-13.85×10-03,23.95×10-03)	95.4%	6.62×10-03	(94.1%,96.7%)
	0.25	Meta-regression (linear term)	40	1000	~N(0,32)	~N(0,1)	1.5	1.5051	0.310976	0.29926	5.1×10-03	9.46×10-03	(-13.45×10-03,23.65×10-03)	95.3%	6.69×10-03	(93.99%,96.61%)
	0.5	Meta-regression (linear term)	40	1000	~N(0,32)	~N(0,1)	1.5	1.50517	0.305907	0.294541	5.17×10-03	9.31×10-03	(-13.08×10-03,23.43×10-03)	95.4%	6.62×10-03	(94.1%,96.7%)
	0.75	Meta-regression (linear term)	40	1000	~N(0,32)	~N(0,1)	1.5	1.5051	0.309407	0.297898	5.1×10-03	9.42×10-03	(-13.37×10-03,23.56×10-03)	95.4%	6.62×10-03	(94.1%,96.7%)
	1	Meta-regression (linear term)	40	1000	~N(0,32)	~N(0,1)	1.5	1.50483	0.336418	0.324161	4.83×10-03	10.25×10-03	(-15.26×10-03,24.93×10-03)	95.3%	6.69×10-03	(93.99%,96.61%)
	0	Meta-regression (nonlinear term)	40	1000	~N(0,32)	~N(0,1)	1.5	1.5013	0.468998	0.46501	1.3×10-03	14.7×10-03	(-27.52×10-03,30.12×10-03)	95.2%	6.76×10-03	(93.88%,96.52%)
	0.25	Meta-regression (nonlinear term)	40	1000	~N(0,32)	~N(0,1)	1.5	1.50113	0.455219	0.451427	1.13×10-03	14.28×10-03	(-26.85×10-03,29.11×10-03)	95%	6.89×10-03	(93.65%,96.35%)
	0.5	Meta-regression (nonlinear term)	40	1000	~N(0,32)	~N(0,1)	1.5	1.50083	0.452257	0.448336	0.83×10-03	14.18×10-03	(-26.96×10-03,28.62×10-03)	94.6%	7.15×10-03	(93.2%,96%)
	0.75	Meta-regression (nonlinear term)	40	1000	~N(0,32)	~N(0,1)	1.5	1.50006	0.466659	0.462883	0.06×10-03	14.64×10-03	(-28.63×10-03,28.75×10-03)	94.7%	7.08×10-03	(93.31%,96.09%)
	1	Meta-regression (nonlinear term)	40	1000	~N(0,32)	~N(0,1)	1.5	1.49923	0.55126	0.54788	-0.77×10-03	17.33×10-03	(-34.73×10-03,33.19×10-03)	94.4%	7.27×10-03	(92.97%,95.83%)
	Scenario 2
	Age overlap	Method	k	N	ε_ij	u_j	Simaluted βSNP value at age 10	βSNP	Mean SE	EmpSE	Difference between estimated βSNP and SNP effect at age 10	Difference between estimated βSNP and SNP effect at age 10 MCSE	Difference between estimated βSNP and SNP effect at age 10 (95%CI)	Coverage (%)	Coverage MCSE	Coverage (%) (95%CI)
	0	Fixed-effect MA	40	1000	~N(0,32)	~N(0,1)	1.7	2.19806	26.52×10-03	0.155427	0.498059	4.92×10-03	(0.49,0.51)	0.1%	1×10-03	(0%,0.3%)
	0.25	Fixed-effect MA	40	1000	~N(0,32)	~N(0,1)	1.7	2.18005	26.52×10-03	0.155423	0.480054	4.91×10-03	(0.47,0.49)	0.1%	1×10-03	(0%,0.3%)
	0.5	Fixed-effect MA	40	1000	~N(0,32)	~N(0,1)	1.7	2.15002	26.52×10-03	0.155421	0.450019	4.91×10-03	(0.44,0.46)	0.2%	1.41×10-03	(-0.08%,0.48%)
	0.75	Fixed-effect MA	40	1000	~N(0,32)	~N(0,1)	1.7	2.10095	26.52×10-03	0.155412	0.400946	4.91×10-03	(0.39,0.41)	1%	3.15×10-03	(0.38%,1.62%)
	1	Fixed-effect MA	40	1000	~N(0,32)	~N(0,1)	1.7	1.97273	26.53×10-03	0.155413	0.27273	4.91×10-03	(0.26,0.28)	6.6%	7.85×10-03	(5.06%,8.14%)
	0	Random-effects MA	40	1000	~N(0,32)	~N(0,1)	1.7	2.19803	0.16681	0.155214	0.498026	4.91×10-03	(0.49,0.51)	14.1%	11.01×10-03	(11.94%,16.26%)
	0.25	Random-effects MA	40	1000	~N(0,32)	~N(0,1)	1.7	2.18003	0.166673	0.155215	0.480026	4.91×10-03	(0.47,0.49)	17%	11.88×10-03	(14.67%,19.33%)
	0.5	Random-effects MA	40	1000	~N(0,32)	~N(0,1)	1.7	2.15001	0.166156	0.155216	0.450013	4.91×10-03	(0.44,0.46)	21.6%	13.01×10-03	(19.05%,24.15%)
	0.75	Random-effects MA	40	1000	~N(0,32)	~N(0,1)	1.7	2.101	0.164806	0.155209	0.401001	4.91×10-03	(0.39,0.41)	30.9%	14.61×10-03	(28.04%,33.76%)
	1	Random-effects MA	40	1000	~N(0,32)	~N(0,1)	1.7	1.97297	0.161949	0.155211	0.272966	4.91×10-03	(0.26,0.28)	60.5%	15.46×10-03	(57.47%,63.53%)
	0	Meta-regression (linear term)	40	1000	~N(0,32)	~N(0,1)	1.7	1.70505	0.317163	0.304923	5.05×10-03	9.64×10-03	(-13.85×10-03,23.95×10-03)	95.4%	6.62×10-03	(94.1%,96.7%)
	0.25	Meta-regression (linear term)	40	1000	~N(0,32)	~N(0,1)	1.7	1.7051	0.310977	0.299246	5.1×10-03	9.46×10-03	(-13.45×10-03,23.65×10-03)	95.3%	6.69×10-03	(93.99%,96.61%)
	0.5	Meta-regression (linear term)	40	1000	~N(0,32)	~N(0,1)	1.7	1.70517	0.305908	0.294521	5.17×10-03	9.31×10-03	(-13.09×10-03,23.42×10-03)	95.4%	6.62×10-03	(94.1%,96.7%)
	0.75	Meta-regression (linear term)	40	1000	~N(0,32)	~N(0,1)	1.7	1.70511	0.309407	0.297872	5.11×10-03	9.42×10-03	(-13.36×10-03,23.57×10-03)	95.5%	6.56×10-03	(94.22%,96.78%)
	1	Meta-regression (linear term)	40	1000	~N(0,32)	~N(0,1)	1.7	1.70486	0.336419	0.32411	4.86×10-03	10.25×10-03	(-15.23×10-03,24.95×10-03)	95.4%	6.62×10-03	(94.1%,96.7%)
	0	Meta-regression (nonlinear term)	40	1000	~N(0,32)	~N(0,1)	1.7	1.70131	0.468999	0.464997	1.31×10-03	14.7×10-03	(-27.52×10-03,30.13×10-03)	95.2%	6.76×10-03	(93.88%,96.52%)
	0.25	Meta-regression (nonlinear term)	40	1000	~N(0,32)	~N(0,1)	1.7	1.70114	0.455221	0.451407	1.14×10-03	14.27×10-03	(-26.84×10-03,29.12×10-03)	94.9%	6.96×10-03	(93.54%,96.26%)
	0.5	Meta-regression (nonlinear term)	40	1000	~N(0,32)	~N(0,1)	1.7	1.70085	0.45226	0.448298	0.85×10-03	14.18×10-03	(-26.94×10-03,28.63×10-03)	94.6%	7.15×10-03	(93.2%,96%)
	0.75	Meta-regression (nonlinear term)	40	1000	~N(0,32)	~N(0,1)	1.7	1.70009	0.466662	0.462817	0.09×10-03	14.64×10-03	(-28.6×10-03,28.77×10-03)	94.7%	7.08×10-03	(93.31%,96.09%)
	1	Meta-regression (nonlinear term)	40	1000	~N(0,32)	~N(0,1)	1.7	1.69929	0.551271	0.547692	-0.71×10-03	17.32×10-03	(-34.66×10-03,33.24×10-03)	94.5%	7.21×10-03	(93.09%,95.91%)
	Scenario 3
	Age overlap	Method	k	N	ε_ij	u_j	Simaluted βSNP value at age 10	βSNP	Mean SE	EmpSE	Difference between estimated βSNP and SNP effect at age 10	Difference between estimated βSNP and SNP effect at age 10 MCSE	Difference between estimated βSNP and SNP effect at age 10 (95%CI)	Coverage (%)	Coverage MCSE	Coverage (%) (95%CI)
	0	Fixed-effect MA	40	1000	~N(0,32)	~N(0,1)	1.5	1.50779	26.52×10-03	0.155433	7.79×10-03	4.92×10-03	( -1.84×10-03 , 17.43×10-03 )	0.268	14.01×10-03	(24.05%,29.55%)
	0.25	Fixed-effect MA	40	1000	~N(0,32)	~N(0,1)	1.5	1.50779	26.52×10-03	0.155439	7.79×10-03	4.92×10-03	( -1.84×10-03 , 17.43×10-03 )	0.268	14.01×10-03	(24.05%,29.55%)
	0.5	Fixed-effect MA	40	1000	~N(0,32)	~N(0,1)	1.5	1.50779	26.52×10-03	0.155444	7.79×10-03	4.92×10-03	( -1.85×10-03 , 17.42×10-03 )	0.268	14.01×10-03	(24.05%,29.55%)
	0.75	Fixed-effect MA	40	1000	~N(0,32)	~N(0,1)	1.5	1.50778	26.52×10-03	0.155453	7.78×10-03	4.92×10-03	( -1.86×10-03 , 17.41×10-03 )	0.268	14.01×10-03	(24.05%,29.55%)
	1	Fixed-effect MA	40	1000	~N(0,32)	~N(0,1)	1.5	1.50774	26.57×10-03	0.155539	7.74×10-03	4.92×10-03	( -1.90×10-03 , 17.38×10-03 )	0.269	14.02×10-03	(24.15%,29.65%)
	0	Random-effects MA	40	1000	~N(0,32)	~N(0,1)	1.5	1.50802	0.160269	0.155224	8.02×10-03	4.91×10-03	( -1.60×10-03 , 17.64×10-03 )	0.956	6.49×10-03	(94.22%,96.78%)
	0.25	Random-effects MA	40	1000	~N(0,32)	~N(0,1)	1.5	1.50802	0.160267	0.155229	8.02×10-03	4.91×10-03	( -1.60×10-03 , 17.64×10-03 )	0.956	6.49×10-03	(94.22%,96.78%)
	0.5	Random-effects MA	40	1000	~N(0,32)	~N(0,1)	1.5	1.50802	0.160268	0.155235	8.02×10-03	4.91×10-03	( -1.61×10-03 , 17.64×10-03 )	0.956	6.49×10-03	(94.22%,96.78%)
	0.75	Random-effects MA	40	1000	~N(0,32)	~N(0,1)	1.5	1.508	0.160269	0.155244	8×10-03	4.91×10-03	( -1.62×10-03 , 17.63×10-03 )	0.956	6.49×10-03	(94.22%,96.78%)
	1	Random-effects MA	40	1000	~N(0,32)	~N(0,1)	1.5	1.50794	0.160275	0.155323	7.94×10-03	4.91×10-03	( -1.69×10-03 , 17.57×10-03 )	0.956	6.49×10-03	(94.22%,96.78%)
	0	Meta-regression (linear term)	40	1000	~N(0,32)	~N(0,1)	1.5	1.50505	0.317162	0.304928	5.05×10-03	9.64×10-03	(-13.85×10-03,23.95×10-03)	95.4%	6.62×10-03	(94.1%,96.7%)
	0.25	Meta-regression (linear term)	40	1000	~N(0,32)	~N(0,1)	1.5	1.5051	0.310976	0.299255	5.1×10-03	9.46×10-03	(-13.45×10-03,23.65×10-03)	95.3%	6.69×10-03	(93.99%,96.61%)
	0.5	Meta-regression (linear term)	40	1000	~N(0,32)	~N(0,1)	1.5	1.50518	0.305906	0.294531	5.18×10-03	9.31×10-03	(-13.08×10-03,23.43×10-03)	95.4%	6.62×10-03	(94.1%,96.7%)
	0.75	Meta-regression (linear term)	40	1000	~N(0,32)	~N(0,1)	1.5	1.50511	0.309407	0.297886	5.11×10-03	9.42×10-03	(-13.35×10-03,23.57×10-03)	95.4%	6.62×10-03	(94.1%,96.7%)
	1	Meta-regression (linear term)	40	1000	~N(0,32)	~N(0,1)	1.5	1.50493	0.336431	0.324098	4.93×10-03	10.25×10-03	(-15.16×10-03,25.02×10-03)	95.3%	6.69×10-03	(93.99%,96.61%)
	0	Meta-regression (nonlinear term)	40	1000	~N(0,32)	~N(0,1)	1.5	1.5013	0.468997	0.465007	1.3×10-03	14.7×10-03	(-27.52×10-03,30.12×10-03)	95.2%	6.76×10-03	(93.88%,96.52%)
	0.25	Meta-regression (nonlinear term)	40	1000	~N(0,32)	~N(0,1)	1.5	1.50113	0.455219	0.451422	1.13×10-03	14.28×10-03	(-26.85×10-03,29.11×10-03)	95%	6.89×10-03	(93.65%,96.35%)
	0.5	Meta-regression (nonlinear term)	40	1000	~N(0,32)	~N(0,1)	1.5	1.50083	0.452256	0.448326	0.83×10-03	14.18×10-03	(-26.96×10-03,28.62×10-03)	94.6%	7.15×10-03	(93.2%,96%)
	0.75	Meta-regression (nonlinear term)	40	1000	~N(0,32)	~N(0,1)	1.5	1.50007	0.466658	0.462872	0.07×10-03	14.64×10-03	(-28.62×10-03,28.76×10-03)	94.7%	7.08×10-03	(93.31%,96.09%)
	1	Meta-regression (nonlinear term)	40	1000	~N(0,32)	~N(0,1)	1.5	1.49926	0.551278	0.547856	-0.74×10-03	17.32×10-03	(-34.7×10-03,33.22×10-03)	94.4%	7.27×10-03	(92.97%,95.83%)
	Scenario 4
	Age overlap	Method	k	N	ε_ij	u_j	Simaluted βSNP value at age 10	βSNP	Mean SE	EmpSE	Difference between estimated βSNP and SNP effect at age 10	Difference between estimated βSNP and SNP effect at age 10 MCSE	Difference between estimated βSNP and SNP effect at age 10 (95%CI)	Coverage (%)	Coverage MCSE	Coverage (%) (95%CI)
	0	Fixed-effect MA	40	1000	~N(0,32)	~N(0,1)	1.7	2.19806	26.52×10-03	0.155427	0.498058	4.92×10-03	(0.49,0.51)	0.1%	1×10-03	(0%,0.3%)
	0.25	Fixed-effect MA	40	1000	~N(0,32)	~N(0,1)	1.7	2.18005	26.52×10-03	0.155425	0.480052	4.91×10-03	(0.47,0.49)	0.1%	1×10-03	(0%,0.3%)
	0.5	Fixed-effect MA	40	1000	~N(0,32)	~N(0,1)	1.7	2.15001	26.52×10-03	0.155427	0.450011	4.92×10-03	(0.44,0.46)	0.2%	1.41×10-03	(0%,0.48%)
	0.75	Fixed-effect MA	40	1000	~N(0,32)	~N(0,1)	1.7	2.10089	26.52×10-03	0.155431	0.400892	4.92×10-03	(0.39,0.41)	1%	3.15×10-03	(0.38%,1.62%)
	1	Fixed-effect MA	40	1000	~N(0,32)	~N(0,1)	1.7	1.97205	26.58×10-03	0.155513	0.272051	4.92×10-03	(0.26,0.28)	6.9%	8.01×10-03	(5.33%,8.47%)
	0	Random-effects MA	40	1000	~N(0,32)	~N(0,1)	1.7	2.19802	0.16681	0.155214	0.498025	4.91×10-03	(0.49,0.51)	14.1%	11.01×10-03	(11.94%,16.26%)
	0.25	Random-effects MA	40	1000	~N(0,32)	~N(0,1)	1.7	2.18002	0.16681	0.155217	0.480024	4.91×10-03	(0.47,0.49)	17%	11.88×10-03	(14.67%,19.33%)
	0.5	Random-effects MA	40	1000	~N(0,32)	~N(0,1)	1.7	2.15001	0.16681	0.155221	0.450007	4.91×10-03	(0.44,0.46)	21.7%	13.03×10-03	(19.15%,24.25%)
	0.75	Random-effects MA	40	1000	~N(0,32)	~N(0,1)	1.7	2.10098	0.16681	0.155229	0.400979	4.91×10-03	(0.39,0.41)	30.9%	14.61×10-03	(28.04%,33.76%)
	1	Random-effects MA	40	1000	~N(0,32)	~N(0,1)	1.7	1.97286	0.16681	0.155307	0.27286	4.91×10-03	(0.26,0.28)	60.6%	15.45×10-03	(57.57%,63.63%)
	0	Meta-regression (linear term)	40	1000	~N(0,32)	~N(0,1)	1.7	1.70505	0.317163	0.304919	5.05×10-03	9.64×10-03	(-13.85×10-03,23.95×10-03)	95.4%	6.62×10-03	(94.1%,96.7%)
	0.25	Meta-regression (linear term)	40	1000	~N(0,32)	~N(0,1)	1.7	1.7051	0.310977	0.29924	5.1×10-03	9.46×10-03	(-13.45×10-03,23.65×10-03)	95.3%	6.69×10-03	(93.99%,96.61%)
	0.5	Meta-regression (linear term)	40	1000	~N(0,32)	~N(0,1)	1.7	1.70517	0.305907	0.294511	5.17×10-03	9.31×10-03	(-13.08×10-03,23.43×10-03)	95.4%	6.62×10-03	(94.1%,96.7%)
	0.75	Meta-regression (linear term)	40	1000	~N(0,32)	~N(0,1)	1.7	1.70512	0.309407	0.297859	5.12×10-03	9.42×10-03	(-13.34×10-03,23.58×10-03)	95.4%	6.62×10-03	(94.1%,96.7%)
	1	Meta-regression (linear term)	40	1000	~N(0,32)	~N(0,1)	1.7	1.70495	0.336432	0.324048	4.95×10-03	10.25×10-03	(-15.13×10-03,25.04×10-03)	95.4%	6.62×10-03	(94.1%,96.7%)
	0	Meta-regression (nonlinear term)	40	1000	~N(0,32)	~N(0,1)	1.7	1.7013	0.468999	0.464994	1.3×10-03	14.7×10-03	(-27.52×10-03,30.13×10-03)	95.2%	6.76×10-03	(93.88%,96.52%)
	0.25	Meta-regression (nonlinear term)	40	1000	~N(0,32)	~N(0,1)	1.7	1.70114	0.455221	0.451401	1.14×10-03	14.27×10-03	(-26.84×10-03,29.12×10-03)	94.9%	6.96×10-03	(93.54%,96.26%)
	0.5	Meta-regression (nonlinear term)	40	1000	~N(0,32)	~N(0,1)	1.7	1.70085	0.452259	0.448288	0.85×10-03	14.18×10-03	(-26.94×10-03,28.63×10-03)	94.6%	7.15×10-03	(93.2%,96%)
	0.75	Meta-regression (nonlinear term)	40	1000	~N(0,32)	~N(0,1)	1.7	1.7001	0.466662	0.462805	0.1×10-03	14.64×10-03	(-28.58×10-03,28.79×10-03)	94.7%	7.08×10-03	(93.31%,96.09%)
	1	Meta-regression (nonlinear term)	40	1000	~N(0,32)	~N(0,1)	1.7	1.69932	0.551288	0.547668	-0.68×10-03	17.32×10-03	(-34.63×10-03,33.26×10-03)	94.3%	7.33×10-03	(92.86%,95.74%)
	Scenario 5
	Age overlap	Method	k	N	ε_ij	u_j	Simaluted βSNP value at age 10	βSNP	Mean SE	EmpSE	Difference between estimated βSNP and SNP effect at age 10	Difference between estimated βSNP and SNP effect at age 10 MCSE	Difference between estimated βSNP and SNP effect at age 10 (95%CI)	Coverage (%)	Coverage MCSE	Coverage (%) (95%CI)
	0	Fixed-effect MA	40	1000	~N(0,32)	~N(0,1)	1.8	3.59688	26.53×10-03	0.155791	2.09688	4.93×10-03	(1.79,1.81)	0	0×10-03	( 0.00% , 0.00% )
	0.25	Fixed-effect MA	40	1000	~N(0,32)	~N(0,1)	1.8	3.51448	26.53×10-03	0.155753	2.01448	4.93×10-03	(1.7,1.72)	0	0×10-03	( 0.00% , 0.00% )
	0.5	Fixed-effect MA	40	1000	~N(0,32)	~N(0,1)	1.8	3.37225	26.55×10-03	0.155726	1.87225	4.92×10-03	(1.56,1.58)	0	0×10-03	( 0.00% , 0.00% )
	0.75	Fixed-effect MA	40	1000	~N(0,32)	~N(0,1)	1.8	3.13655	26.6×10-03	0.155669	1.63655	4.92×10-03	(1.33,1.35)	0	0×10-03	( 0.00% , 0.00% )
	1	Fixed-effect MA	40	1000	~N(0,32)	~N(0,1)	1.8	2.6319	26.82×10-03	0.155724	1.1319	4.92×10-03	(0.82,0.84)	0	0×10-03	( 0.00% , 0.00% )
	0	Random-effects MA	40	1000	~N(0,32)	~N(0,1)	1.8	3.59648	0.261713	0.155199	2.09648	4.91×10-03	(1.79,1.81)	0	0×10-03	( 0.00% , 0.00% )
	0.25	Random-effects MA	40	1000	~N(0,32)	~N(0,1)	1.8	3.51456	0.257448	0.155194	2.01456	4.91×10-03	(1.7,1.72)	0	0×10-03	( 0.00% , 0.00% )
	0.5	Random-effects MA	40	1000	~N(0,32)	~N(0,1)	1.8	3.37367	0.247393	0.155211	1.87367	4.91×10-03	(1.56,1.58)	0	0×10-03	( 0.00% , 0.00% )
	0.75	Random-effects MA	40	1000	~N(0,32)	~N(0,1)	1.8	3.14177	0.224145	0.15525	1.64177	4.91×10-03	(1.33,1.35)	0	0×10-03	( 0.00% , 0.00% )
	1	Random-effects MA	40	1000	~N(0,32)	~N(0,1)	1.8	2.64456	0.182498	0.155432	1.14456	4.92×10-03	(0.83,0.85)	0	0×10-03	( 0.00% , 0.00% )
	0	Meta-regression (linear term)	40	1000	~N(0,32)	~N(0,1)	1.8	1.41302	0.322374	0.30489	-0.386985	9.64×10-03	(-0.41,-0.37)	76%	13.51×10-03	(73.35%,78.65%)
	0.25	Meta-regression (linear term)	40	1000	~N(0,32)	~N(0,1)	1.8	1.44334	0.315666	0.299198	-0.35666	9.46×10-03	(-0.38,-0.34)	78.9%	12.9×10-03	(76.37%,81.43%)
	0.5	Meta-regression (linear term)	40	1000	~N(0,32)	~N(0,1)	1.8	1.47775	0.309664	0.294456	-0.322254	9.31×10-03	(-0.34,-0.3)	82.2%	12.1×10-03	(79.83%,84.57%)
	0.75	Meta-regression (linear term)	40	1000	~N(0,32)	~N(0,1)	1.8	1.53691	0.311723	0.297801	-0.263086	9.42×10-03	(-0.28,-0.24)	86.6%	10.77×10-03	(84.49%,88.71%)
	1	Meta-regression (linear term)	40	1000	~N(0,32)	~N(0,1)	1.8	1.63975	0.337119	0.323982	-0.160253	10.25×10-03	(-0.18,-0.14)	93.2%	7.96×10-03	(91.64%,94.76%)
	0	Meta-regression (nonlinear term)	40	1000	~N(0,32)	~N(0,1)	1.8	1.80132	0.469008	0.464917	1.32×10-03	14.7×10-03	(-27.49×10-03,30.14×10-03)	95.1%	6.83×10-03	(93.76%,96.44%)
	0.25	Meta-regression (nonlinear term)	40	1000	~N(0,32)	~N(0,1)	1.8	1.80117	0.455231	0.451304	1.17×10-03	14.27×10-03	(-26.81×10-03,29.14×10-03)	94.9%	6.96×10-03	(93.54%,96.26%)
	0.5	Meta-regression (nonlinear term)	40	1000	~N(0,32)	~N(0,1)	1.8	1.80089	0.452279	0.448129	0.89×10-03	14.17×10-03	(-26.89×10-03,28.66×10-03)	94.6%	7.15×10-03	(93.2%,96%)
	0.75	Meta-regression (nonlinear term)	40	1000	~N(0,32)	~N(0,1)	1.8	1.80017	0.466708	0.462554	0.17×10-03	14.63×10-03	(-28.5×10-03,28.84×10-03)	94.6%	7.15×10-03	(93.2%,96%)
	1	Meta-regression (nonlinear term)	40	1000	~N(0,32)	~N(0,1)	1.8	1.79944	0.551466	0.547151	-0.56×10-03	17.3×10-03	(-34.47×10-03,33.36×10-03)	94.6%	7.15×10-03	(93.2%,96%)
	k: Number of cross-sectional studies
	N: Number of participants in each study
	ε_ij : Within study sampling error
	u_ij : Between study sampling error

## Sheet: Table S7
	Table S7. Simulation results for the linear age dependent genetic effect (βSNP×Age) when there is greater measurement error (εij ~ N(0,32)).
	Scenario 1
	Age overlap	Method	k	N	ε_ij	u_j	Simaluted value	βSNP×Age	Mean SE	EmpSE	Bias	Bias MCSE	Bias (95%CI)	Coverage (%)	Coverage MCSE	Coverage (%) (95%CI)
	0	Meta-regression (linear term)	40	1000	~N(0,32)	~N(0,1)	0	0.12×10-03	11.17×10-03	10.81×10-03	0.12×10-03	0.34×10-03	( -0.55×10-03 , 0.79×10-03 )	0.958	6.34×10-03	( 94.56% , 97.04% )
	0.25	Meta-regression (linear term)	40	1000	~N(0,32)	~N(0,1)	0	0.12×10-03	11.29×10-03	10.94×10-03	0.12×10-03	0.35×10-03	( -0.55×10-03 , 0.80×10-03 )	0.959	6.27×10-03	( 94.67% , 97.13% )
	0.5	Meta-regression (linear term)	40	1000	~N(0,32)	~N(0,1)	0	0.13×10-03	11.79×10-03	11.43×10-03	0.13×10-03	0.36×10-03	( -0.58×10-03 , 0.84×10-03 )	0.957	6.41×10-03	( 94.44% , 96.96% )
	0.75	Meta-regression (linear term)	40	1000	~N(0,32)	~N(0,1)	0	0.15×10-03	13.47×10-03	13.05×10-03	0.15×10-03	0.41×10-03	( -0.66×10-03 , 0.96×10-03 )	0.957	6.41×10-03	( 94.44% , 96.96% )
	1	Meta-regression (linear term)	40	1000	~N(0,32)	~N(0,1)	0	0.24×10-03	22.32×10-03	21.67×10-03	0.24×10-03	0.69×10-03	( -1.11×10-03 , 1.58×10-03 )	0.957	6.41×10-03	( 94.44% , 96.96% )
	0	Meta-regression (nonlinear term)	40	1000	~N(0,32)	~N(0,1)	0	0.59×10-03	44.64×10-03	46.01×10-03	0.59×10-03	1.45×10-03	(-2.26×10-03,3.44×10-03)	93%	8.07×10-03	(91.42%,94.58%)
	0.25	Meta-regression (nonlinear term)	40	1000	~N(0,32)	~N(0,1)	0	0.64×10-03	45.25×10-03	46.64×10-03	0.64×10-03	1.47×10-03	(-2.25×10-03,3.53×10-03)	92.9%	8.12×10-03	(91.31%,94.49%)
	0.5	Meta-regression (nonlinear term)	40	1000	~N(0,32)	~N(0,1)	0	0.73×10-03	47.96×10-03	49.39×10-03	0.73×10-03	1.56×10-03	(-2.33×10-03,3.79×10-03)	93.3%	7.91×10-03	(91.75%,94.85%)
	0.75	Meta-regression (nonlinear term)	40	1000	~N(0,32)	~N(0,1)	0	0.92×10-03	55.78×10-03	57.44×10-03	0.92×10-03	1.82×10-03	(-2.64×10-03,4.48×10-03)	93.2%	7.96×10-03	(91.64%,94.76%)
	1	Meta-regression (nonlinear term)	40	1000	~N(0,32)	~N(0,1)	0	1.43×10-03	96.83×10-03	99.41×10-03	1.43×10-03	3.14×10-03	(-4.73×10-03,7.59×10-03)	93.1%	8.01×10-03	(91.53%,94.67%)
	Scenario 2
	Age overlap	Method	k	N	ε_ij	u_j	Simaluted value	βSNP×Age	Mean SE	EmpSE	Bias	Bias MCSE	Bias (95%CI)	Coverage (%)	Coverage MCSE	Coverage (%) (95%CI)
	0	Meta-regression (linear term)	40	1000	~N(0,32)	~N(0,1)	0.02	20.12×10-03	11.17×10-03	10.81×10-03	0.12×10-03	0.34×10-03	( -0.55×10-03 , 0.79×10-03 )	0.958	6.34×10-03	( 94.56% , 97.04% )
	0.25	Meta-regression (linear term)	40	1000	~N(0,32)	~N(0,1)	0.02	20.12×10-03	11.29×10-03	10.94×10-03	0.12×10-03	0.35×10-03	( -0.55×10-03 , 0.80×10-03 )	0.959	6.27×10-03	( 94.67% , 97.13% )
	0.5	Meta-regression (linear term)	40	1000	~N(0,32)	~N(0,1)	0.02	20.13×10-03	11.79×10-03	11.43×10-03	0.13×10-03	0.36×10-03	( -0.58×10-03 , 0.84×10-03 )	0.957	6.41×10-03	( 94.44% , 96.96% )
	0.75	Meta-regression (linear term)	40	1000	~N(0,32)	~N(0,1)	0.02	20.15×10-03	13.47×10-03	13.05×10-03	0.15×10-03	0.41×10-03	( -0.66×10-03 , 0.96×10-03 )	0.957	6.41×10-03	( 94.44% , 96.96% )
	1	Meta-regression (linear term)	40	1000	~N(0,32)	~N(0,1)	0.02	20.23×10-03	22.32×10-03	21.67×10-03	0.23×10-03	0.69×10-03	( -1.11×10-03 , 1.57×10-03 )	0.956	6.49×10-03	( 94.33% , 96.87% )
	0	Meta-regression (nonlinear term)	40	1000	~N(0,32)	~N(0,1)	0.02	20.59×10-03	44.64×10-03	46×10-03	0.59×10-03	1.45×10-03	(-2.26×10-03,3.44×10-03)	93%	8.07×10-03	(91.42%,94.58%)
	0.25	Meta-regression (nonlinear term)	40	1000	~N(0,32)	~N(0,1)	0.02	20.64×10-03	45.25×10-03	46.63×10-03	0.64×10-03	1.47×10-03	(-2.25×10-03,3.53×10-03)	92.9%	8.12×10-03	(91.31%,94.49%)
	0.5	Meta-regression (nonlinear term)	40	1000	~N(0,32)	~N(0,1)	0.02	20.73×10-03	47.96×10-03	49.38×10-03	0.73×10-03	1.56×10-03	(-2.33×10-03,3.79×10-03)	93.2%	7.96×10-03	(91.64%,94.76%)
	0.75	Meta-regression (nonlinear term)	40	1000	~N(0,32)	~N(0,1)	0.02	20.92×10-03	55.78×10-03	57.43×10-03	0.92×10-03	1.82×10-03	(-2.64×10-03,4.48×10-03)	93.2%	7.96×10-03	(91.64%,94.76%)
	1	Meta-regression (nonlinear term)	40	1000	~N(0,32)	~N(0,1)	0.02	21.42×10-03	96.83×10-03	99.36×10-03	1.42×10-03	3.14×10-03	(-4.74×10-03,7.58×10-03)	93%	8.07×10-03	(91.42%,94.58%)
	Scenario 3
	Age overlap	Method	k	N	ε_ij	u_j	Simaluted value	βSNP×Age	Mean SE	EmpSE	Bias	Bias MCSE	Bias (95%CI)	Coverage (%)	Coverage MCSE	Coverage (%) (95%CI)
	0	Meta-regression (linear term)	40	1000	~N(0,32)	~N(0,1)	0	0.12×10-03	11.17×10-03	10.81×10-03	0.12×10-03	0.34×10-03	( -0.55×10-03 , 0.79×10-03 )	0.958	6.34×10-03	( 94.56% , 97.04% )
	0.25	Meta-regression (linear term)	40	1000	~N(0,32)	~N(0,1)	0	0.12×10-03	11.29×10-03	10.94×10-03	0.12×10-03	0.35×10-03	( -0.55×10-03 , 0.80×10-03 )	0.959	6.27×10-03	( 94.67% , 97.13% )
	0.5	Meta-regression (linear term)	40	1000	~N(0,32)	~N(0,1)	0	0.13×10-03	11.79×10-03	11.43×10-03	0.13×10-03	0.36×10-03	( -0.58×10-03 , 0.84×10-03 )	0.957	6.41×10-03	( 94.44% , 96.96% )
	0.75	Meta-regression (linear term)	40	1000	~N(0,32)	~N(0,1)	0	0.15×10-03	13.47×10-03	13.05×10-03	0.15×10-03	0.41×10-03	( -0.66×10-03 , 0.96×10-03 )	0.957	6.41×10-03	( 94.44% , 96.96% )
	1	Meta-regression (linear term)	40	1000	~N(0,32)	~N(0,1)	0	0.22×10-03	22.32×10-03	21.67×10-03	0.22×10-03	0.69×10-03	( -1.12×10-03 , 1.57×10-03 )	0.958	6.34×10-03	( 94.56% , 97.04% )
	0	Meta-regression (nonlinear term)	40	1000	~N(0,32)	~N(0,1)	0	0.59×10-03	44.64×10-03	46.01×10-03	0.59×10-03	1.45×10-03	(-2.26×10-03,3.44×10-03)	93%	8.07×10-03	(91.42%,94.58%)
	0.25	Meta-regression (nonlinear term)	40	1000	~N(0,32)	~N(0,1)	0	0.64×10-03	45.25×10-03	46.64×10-03	0.64×10-03	1.47×10-03	(-2.25×10-03,3.53×10-03)	92.9%	8.12×10-03	(91.31%,94.49%)
	0.5	Meta-regression (nonlinear term)	40	1000	~N(0,32)	~N(0,1)	0	0.73×10-03	47.96×10-03	49.39×10-03	0.73×10-03	1.56×10-03	(-2.33×10-03,3.79×10-03)	93.3%	7.91×10-03	(91.75%,94.85%)
	0.75	Meta-regression (nonlinear term)	40	1000	~N(0,32)	~N(0,1)	0	0.92×10-03	55.78×10-03	57.44×10-03	0.92×10-03	1.82×10-03	(-2.64×10-03,4.48×10-03)	93.2%	7.96×10-03	(91.64%,94.76%)
	1	Meta-regression (nonlinear term)	40	1000	~N(0,32)	~N(0,1)	0	1.43×10-03	96.83×10-03	99.41×10-03	1.43×10-03	3.14×10-03	(-4.73×10-03,7.59×10-03)	93%	8.07×10-03	(91.42%,94.58%)
	Scenario 4
	Age overlap	Method	k	N	ε_ij	u_j	Simaluted value	βSNP×Age	Mean SE	EmpSE	Bias	Bias MCSE	Bias (95%CI)	Coverage (%)	Coverage MCSE	Coverage (%) (95%CI)
	0	Meta-regression (linear term)	40	1000	~N(0,32)	~N(0,1)	0.02	20.12×10-03	11.17×10-03	10.81×10-03	0.12×10-03	0.34×10-03	( -0.55×10-03 , 0.79×10-03 )	0.958	6.34×10-03	( 94.56% , 97.04% )
	0.25	Meta-regression (linear term)	40	1000	~N(0,32)	~N(0,1)	0.02	20.12×10-03	11.29×10-03	10.94×10-03	0.12×10-03	0.35×10-03	( -0.55×10-03 , 0.80×10-03 )	0.959	6.27×10-03	( 94.67% , 97.13% )
	0.5	Meta-regression (linear term)	40	1000	~N(0,32)	~N(0,1)	0.02	20.13×10-03	11.79×10-03	11.43×10-03	0.13×10-03	0.36×10-03	( -0.58×10-03 , 0.84×10-03 )	0.957	6.41×10-03	( 94.44% , 96.96% )
	0.75	Meta-regression (linear term)	40	1000	~N(0,32)	~N(0,1)	0.02	20.14×10-03	13.47×10-03	13.05×10-03	0.14×10-03	0.41×10-03	( -0.66×10-03 , 0.95×10-03 )	0.957	6.41×10-03	( 94.44% , 96.96% )
	1	Meta-regression (linear term)	40	1000	~N(0,32)	~N(0,1)	0.02	20.22×10-03	22.32×10-03	21.66×10-03	0.22×10-03	0.69×10-03	( -1.13×10-03 , 1.56×10-03 )	0.958	6.34×10-03	( 94.56% , 97.04% )
	0	Meta-regression (nonlinear term)	40	1000	~N(0,32)	~N(0,1)	0.02	20.59×10-03	44.64×10-03	46×10-03	0.59×10-03	1.45×10-03	(-2.26×10-03,3.44×10-03)	93%	8.07×10-03	(91.42%,94.58%)
	0.25	Meta-regression (nonlinear term)	40	1000	~N(0,32)	~N(0,1)	0.02	20.64×10-03	45.25×10-03	46.63×10-03	0.64×10-03	1.47×10-03	(-2.25×10-03,3.53×10-03)	92.9%	8.12×10-03	(91.31%,94.49%)
	0.5	Meta-regression (nonlinear term)	40	1000	~N(0,32)	~N(0,1)	0.02	20.73×10-03	47.96×10-03	49.38×10-03	0.73×10-03	1.56×10-03	(-2.33×10-03,3.79×10-03)	93.2%	7.96×10-03	(91.64%,94.76%)
	0.75	Meta-regression (nonlinear term)	40	1000	~N(0,32)	~N(0,1)	0.02	20.92×10-03	55.78×10-03	57.43×10-03	0.92×10-03	1.82×10-03	(-2.64×10-03,4.48×10-03)	93.2%	7.96×10-03	(91.64%,94.76%)
	1	Meta-regression (nonlinear term)	40	1000	~N(0,32)	~N(0,1)	0.02	21.42×10-03	96.84×10-03	99.36×10-03	1.42×10-03	3.14×10-03	(-4.74×10-03,7.58×10-03)	93%	8.07×10-03	(91.42%,94.58%)
	Scenario 5
	Age overlap	Method	k	N	ε_ij	u_j	Simaluted value	βSNP×Age	Mean SE	EmpSE	Bias	Bias MCSE	Bias (95%CI)	Coverage (%)	Coverage MCSE	Coverage (%) (95%CI)
	0	Meta-regression (linear term)	40	1000	~N(0,32)	~N(0,1)	0.04	89.12×10-03	11.35×10-03	10.81×10-03	49.12×10-03	0.34×10-03	(48.45×10-03,49.79×10-03)	0.8%	2.82×10-03	(0.25%,1.35%)
	0.25	Meta-regression (linear term)	40	1000	~N(0,32)	~N(0,1)	0.04	87.76×10-03	11.46×10-03	10.94×10-03	47.76×10-03	0.35×10-03	(47.08×10-03,48.44×10-03)	1.1%	3.3×10-03	(0.45%,1.75%)
	0.5	Meta-regression (linear term)	40	1000	~N(0,32)	~N(0,1)	0.04	85.79×10-03	11.93×10-03	11.43×10-03	45.79×10-03	0.36×10-03	(45.08×10-03,46.5×10-03)	2.5%	4.94×10-03	(1.53%,3.47%)
	0.75	Meta-regression (linear term)	40	1000	~N(0,32)	~N(0,1)	0.04	81.67×10-03	13.57×10-03	13.05×10-03	41.67×10-03	0.41×10-03	(40.87×10-03,42.48×10-03)	13.1%	10.67×10-03	(11.01%,15.19%)
	1	Meta-regression (linear term)	40	1000	~N(0,32)	~N(0,1)	0.04	75.85×10-03	22.37×10-03	21.67×10-03	35.85×10-03	0.69×10-03	(34.51×10-03,37.19×10-03)	63.7%	15.21×10-03	(60.72%,66.68%)
	0	Meta-regression (nonlinear term)	40	1000	~N(0,32)	~N(0,1)	0.04	40.58×10-03	44.64×10-03	45.99×10-03	0.58×10-03	1.45×10-03	(-2.27×10-03,3.43×10-03)	93.1%	8.01×10-03	(91.53%,94.67%)
	0.25	Meta-regression (nonlinear term)	40	1000	~N(0,32)	~N(0,1)	0.04	40.64×10-03	45.25×10-03	46.61×10-03	0.64×10-03	1.47×10-03	(-2.25×10-03,3.53×10-03)	92.9%	8.12×10-03	(91.31%,94.49%)
	0.5	Meta-regression (nonlinear term)	40	1000	~N(0,32)	~N(0,1)	0.04	40.72×10-03	47.97×10-03	49.35×10-03	0.72×10-03	1.56×10-03	(-2.34×10-03,3.78×10-03)	93.1%	8.01×10-03	(91.53%,94.67%)
	0.75	Meta-regression (nonlinear term)	40	1000	~N(0,32)	~N(0,1)	0.04	40.9×10-03	55.79×10-03	57.37×10-03	0.9×10-03	1.81×10-03	(-2.65×10-03,4.46×10-03)	93.1%	8.01×10-03	(91.53%,94.67%)
	1	Meta-regression (nonlinear term)	40	1000	~N(0,32)	~N(0,1)	0.04	41.39×10-03	96.88×10-03	99.23×10-03	1.39×10-03	3.14×10-03	(-4.76×10-03,7.54×10-03)	93%	8.07×10-03	(91.42%,94.58%)
	k: Number of cross-sectional studies
	N: Number of participants in each study
	ε_ij : Within study sampling error
	u_ij : Between study sampling error

## Sheet: Table S8
	Table S8. Simulation results for the nonlinear age dependent genetic effect (βSNP×Age2) when there is greater measurement error (εij ~ N(0,32)).
	Scenario 1
	Age overlap	Method	k	N	ε_ij	u_j	Simaluted value	βSNP×Age2	Mean SE	EmpSE	Bias	Bias MCSE	Bias (95%CI)	Coverage (%)	Coverage MCSE	Coverage (%) (95%CI)
	0	Meta-regression (nonlinear term)	40	1000	~N(0,32)	~N(0,1)	0	-0.01×10-03	0.88×10-03	0.92×10-03	-0.01×10-03	0.03×10-03	( -0.07×10-03 , 0.05×10-03 )	0.936	7.74×10-03	( 92.08% , 95.12% )
	0.25	Meta-regression (nonlinear term)	40	1000	~N(0,32)	~N(0,1)	0	-0.01×10-03	0.92×10-03	0.95×10-03	-0.01×10-03	0.03×10-03	( -0.07×10-03 , 0.05×10-03 )	0.933	7.91×10-03	( 91.75% , 94.85% )
	0.5	Meta-regression (nonlinear term)	40	1000	~N(0,32)	~N(0,1)	0	-0.01×10-03	1.01×10-03	1.06×10-03	-0.01×10-03	0.03×10-03	( -0.08×10-03 , 0.05×10-03 )	0.933	7.91×10-03	( 91.75% , 94.85% )
	0.75	Meta-regression (nonlinear term)	40	1000	~N(0,32)	~N(0,1)	0	-0.02×10-03	1.30×10-03	1.35×10-03	-0.02×10-03	0.04×10-03	( -0.10×10-03 , 0.07×10-03 )	0.934	7.85×10-03	( 91.86% , 94.94% )
	1	Meta-regression (nonlinear term)	40	1000	~N(0,32)	~N(0,1)	0	-0.03×10-03	2.64×10-03	2.73×10-03	-0.03×10-03	0.08×10-03	( -0.20×10-03 , 0.14×10-03 )	0.935	7.80×10-03	( 91.91% , 95.03% )
	Scenario 2
	Age overlap	Method	k	N	ε_ij	u_j	Simaluted value	βSNP×Age2	Mean SE	EmpSE	Bias	Bias MCSE	Bias (95%CI)	Coverage (%)	Coverage MCSE	Coverage (%) (95%CI)
	0	Meta-regression (nonlinear term)	40	1000	~N(0,32)	~N(0,1)	0	-0.01×10-03	0.88×10-03	0.92×10-03	-0.01×10-03	0.03×10-03	( -0.07×10-03 , 0.05×10-03 )	0.936	7.74×10-03	( 92.08% , 95.12% )
	0.25	Meta-regression (nonlinear term)	40	1000	~N(0,32)	~N(0,1)	0	-0.01×10-03	0.92×10-03	0.95×10-03	-0.01×10-03	0.03×10-03	( -0.07×10-03 , 0.05×10-03 )	0.933	7.91×10-03	( 91.75% , 94.85% )
	0.5	Meta-regression (nonlinear term)	40	1000	~N(0,32)	~N(0,1)	0	-0.01×10-03	1.02×10-03	1.06×10-03	-0.01×10-03	0.03×10-03	( -0.08×10-03 , 0.05×10-03 )	0.933	7.91×10-03	( 91.75% , 94.85% )
	0.75	Meta-regression (nonlinear term)	40	1000	~N(0,32)	~N(0,1)	0	-0.02×10-03	1.30×10-03	1.35×10-03	-0.02×10-03	0.04×10-03	( -0.10×10-03 , 0.07×10-03 )	0.934	7.85×10-03	( 91.86% , 94.94% )
	1	Meta-regression (nonlinear term)	40	1000	~N(0,32)	~N(0,1)	0	-0.03×10-03	2.64×10-03	2.73×10-03	-0.03×10-03	0.09×10-03	( -0.20×10-03 , 0.14×10-03 )	0.934	7.85×10-03	( 91.86 , 94.894
	Scenario 3
	Age overlap	Method	k	N	ε_ij	u_j	Simaluted value	βSNP×Age2	Mean SE	EmpSE	Bias	Bias MCSE	Bias (95%CI)	Coverage (%)	Coverage MCSE	Coverage (%) (95%CI)
	0	Meta-regression (nonlinear term)	40	1000	~N(0,32)	~N(0,1)	0	-0.01×10-03	0.88×10-03	0.92×10-03	-0.01×10-03	0.03×10-03	( -0.07×10-03 , 0.05×10-03 )	0.936	7.74×10-03	( 92.08% , 95.12% )
	0.25	Meta-regression (nonlinear term)	40	1000	~N(0,32)	~N(0,1)	0	-0.01×10-03	0.92×10-03	0.95×10-03	-0.01×10-03	0.03×10-03	( -0.07×10-03 , 0.05×10-03 )	0.933	7.91×10-03	( 91.75% , 94.85% )
	0.5	Meta-regression (nonlinear term)	40	1000	~N(0,32)	~N(0,1)	0	-0.01×10-03	1.02×10-03	1.06×10-03	-0.01×10-03	0.03×10-03	( -0.08×10-03 , 0.05×10-03 )	0.933	7.91×10-03	( 91.75% , 94.85% )
	0.75	Meta-regression (nonlinear term)	40	1000	~N(0,32)	~N(0,1)	0	-0.02×10-03	1.30×10-03	1.35×10-03	-0.02×10-03	0.04×10-03	( -0.10×10-03 , 0.07×10-03 )	0.933	7.85×10-03	( 91.86% , 94.94% )
	1	Meta-regression (nonlinear term)	40	1000	~N(0,32)	~N(0,1)	0	-0.03×10-03	2.64×10-03	2.73×10-03	-0.03×10-03	0.09×10-03	( -0.20×10-03 , 0.13×10-03 )	0.935	7.80×10-03	( 91.97% , 95.03% )
	Scenario 4
	Age overlap	Method	k	N	ε_ij	u_j	Simaluted value	βSNP×Age2	Mean SE	EmpSE	Bias	Bias MCSE	Bias (95%CI)	Coverage (%)	Coverage MCSE	Coverage (%) (95%CI)
	0	Meta-regression (nonlinear term)	40	1000	~N(0,32)	~N(0,1)	0	-0.01×10-03	0.88×10-03	0.92×10-03	-0.01×10-03	0.03×10-03	( -0.07×10-03 , 0.05×10-03 )	0.936	7.74×10-03	( 92.08% , 95.12% )
	0.25	Meta-regression (nonlinear term)	40	1000	~N(0,32)	~N(0,1)	0	-0.01×10-03	0.92×10-03	0.95×10-03	-0.01×10-03	0.03×10-03	( -0.07×10-03 , 0.05×10-03 )	0.933	7.91×10-03	( 91.75% , 94.85% )
	0.5	Meta-regression (nonlinear term)	40	1000	~N(0,32)	~N(0,1)	0	-0.01×10-03	1.02×10-03	1.06×10-03	-0.01×10-03	0.03×10-03	( -0.08×10-03 , 0.05×10-03 )	0.933	7.91×10-03	( 91.75% , 94.85% )
	0.75	Meta-regression (nonlinear term)	40	1000	~N(0,32)	~N(0,1)	0	-0.02×10-03	1.30×10-03	1.35×10-03	-0.02×10-03	0.04×10-03	( -0.10×10-03 , 0.07×10-03 )	0.934	7.85×10-03	( 91.86% , 94.94% )
	1	Meta-regression (nonlinear term)	40	1000	~N(0,32)	~N(0,1)	0	-0.03×10-03	2.64×10-03	2.73×10-03	-0.03×10-03	0.09×10-03	( -0.20×10-03 , 0.13×10-03 )	0.935	7.80×10-03	( 91.97% , 95.03% )
	Scenario 5
	Age overlap	Method	k	N	ε_ij	u_j	Simaluted value	βSNP×Age2	Mean SE	EmpSE	Bias	Bias MCSE	Bias (95%CI)	Coverage (%)	Coverage MCSE	Coverage (%) (95%CI)
	0	Meta-regression (nonlinear term)	40	1000	~N(0,32)	~N(0,1)	0.001	0.99×10-03	0.88×10-03	0.92×10-03	-0.01×10-03	0.03×10-03	( -0.07×10-03 , 0.05×10-03 )	0.935	7.8×10-03	( 91.97% , 95.03% )
	0.25	Meta-regression (nonlinear term)	40	1000	~N(0,32)	~N(0,1)	0.001	0.99×10-03	0.92×10-03	0.95×10-03	-0.01×10-03	0.03×10-03	( -0.07×10-03 , 0.05×10-03 )	0.933	7.91×10-03	( 91.75% , 94.85% )
	0.5	Meta-regression (nonlinear term)	40	1000	~N(0,32)	~N(0,1)	0.001	0.99×10-03	1.02×10-03	1.06×10-03	-0.01×10-03	0.03×10-03	( -0.08×10-03 , 0.05×10-03 )	0.931	8.01×10-03	( 91.53% , 94.67% )
	0.75	Meta-regression (nonlinear term)	40	1000	~N(0,32)	~N(0,1)	0.001	0.98×10-03	1.30×10-03	1.35×10-03	-0.02×10-03	0.04×10-03	( -0.10×10-03 , 0.07×10-03 )	0.932	7.96×10-03	( 91.64% , 94.76% )
	1	Meta-regression (nonlinear term)	40	1000	~N(0,32)	~N(0,1)	0.001	0.97×10-03	2.64×10-03	2.73×10-03	-0.03×10-03	0.09×10-03	( -0.20×10-03 , 0.13×10-03 )	0.934	7.85×10-03	( 91.86% , 94.94% )
	k: Number of cross-sectional studies
	N: Number of participants in each study
	ε_ij : Within study sampling error
	u_ij : Between study sampling error

[truncated: 26 more sheets: Table S9, Table S10, Table S11, Table S12, Table S13, Table S14, Table S15, Table S16, Table S17, Table S18, Table S19, Table S20, Table S21, Table S22, Table S23, Table S24, Table S25, Table S26, Table S27, Table S28 …]
